# Supplementary material for: High-quality sugar production by osgcs1 rice
Source: Commun Biol. 2020 Oct 27;3:617. doi: 10.1038/s42003-020-01329-x (PMC7592059; doi:10.1038/s42003-020-01329-x)
Supplement: Supplementary file 3 — Supplementary Data 1 to 5 [file 42003_2020_1329_MOESM3_ESM.xlsx]

## Sheet: Data
Raw Data	All RNA-Seq analysis data on the ovules of Nipponbare and osgcs1.
Supplementary Data 1	Data for early-response genes in cases of Nipponbare_0DAP = 0.
Supplementary Data 2	Data for early-response genes in cases of Nipponbare_0DAP > 0.
Supplementary Data 3	Data for the genes associated with cell expansion, cell division, and starch synthesis.
Supplementary Data 4	Data for the genes associated with starch metabolism.
Supplementary Data 5	Data for the genes associated with starch metabolism which was not highly upregulated in osgcs1 ovules compared to Nipponbare.

## Sheet: Raw Data
Raw table : All RNA-Seq analysis data on the ovules of Nipponbare and osgcs1.
SN	Locus	Gene	Nipponbare_0DAP_FPKM	Nipponbare_1DAP_FPKM	Nipponbare_3DAP_FPKM	osgcs1_1DAP_FPKM	osgcs1_3DAP_FPKM	Description	InterPro
1	chr01:2940-10817	Os01t0100100-01	20.915	12.7703	15.8138	15.8962	14.5357	RabGAP/TBC domain containing protein.	RabGAP/TBC (IPR000195)
2	chr01:11052-20331	Os01t0100200-01	16.4344	14.9075	13.8533	14.7577	13.9755	Conserved hypothetical protein.
3	chr02:11352354-11352824	Os01t0100300-00	0	0	0	1.73475	0.344086	Cytochrome P450 domain containing protein.	Cytochrome P450 (IPR001128)
4	chr01:22854-34503	Os01t0100600-01	29.3225	31.8242	37.7215	46.5385	37.0024	Single-stranded nucleic acid binding R3H domain containing protein.	Single-stranded nucleic acid binding R3H (IPR001374), SUZ domain (IPR024771)
5	chr01:35528-41194	Os01t0100900-01	23.7888	15.981	28.2527	21.3081	27.5695	Sphingosine-1-phosphate lyase, Disease resistance response	Pyridoxal phosphate-dependent decarboxylase (IPR002129), Pyridoxal phosphate-dependent transferase (IPR015424), Pyridoxal phosphate-dependent transferase, major region, subdomain 1 (IPR015421)
6	chr01:58449-64417	Os01t0101150-00	12.2909	10.1557	14.821	14.8294	19.1014	Hypothetical conserved gene.	Pentatricopeptide repeat (IPR002885), Tetratricopeptide-like helical (IPR011990)
7	chr01:72803-79931	Os01t0101600-01	30.3674	24.9968	24.0271	22.5009	19.2969	Immunoglobulin-like fold domain containing protein.	RNA recognition motif domain (IPR000504), Zinc finger, CCCH-type (IPR000571), Filamin/ABP280 repeat (IPR001298), Nucleotide-binding, alpha-beta plait (IPR012677), Immunoglobulin-like fold (IPR013783), Immunoglobulin E-set (IPR014756), Filamin/ABP280 repeat-like (IPR017868)
8	chr01:82180-84295	Os01t0101700-00	31.8149	7.3839	5.80774	5.53093	7.00142	Similar to chaperone protein dnaJ 20.	Heat shock protein DnaJ, N-terminal (IPR001623), Heat shock protein DnaJ (IPR003095), Heat shock protein DnaJ, conserved site (IPR018253)
9	chr01:85127-92085	Os01t0102000-01	23.2235	22.6769	43.6866	27.6999	30.0875	Phosphoesterase family protein.	Phosphoesterase (IPR007312)
10	chr01:134144-135662	Os01t0102300-01	4.19719	4.81561	3.47662	5.64231	5.99965	Thylakoid lumen protein, Photosynthesis and chloroplast development
11	chr01:141894-144864	Os01t0102500-01	15.3278	13.3207	11.0026	19.8548	10.0145	Conserved hypothetical protein.
12	chr01:145582-150585	Os01t0102600-01	62.2081	50.203	73.9555	46.3908	63.975	Shikimate kinase domain containing protein.	Shikimate kinase (IPR000623)
13	chr01:151411-156502	Os01t0102800-01	14.7337	7.59262	9.31337	9.93525	8.96938	Similar to chromatin remodeling complex subunit.	SNF2-related (IPR000330), Helicase, C-terminal (IPR001650), DEAD-like helicase (IPR014001)
14	chr01:163283-173186	Os01t0102900-01	9.66794	11.0169	11.4796	17.3371	11.0478	Light-regulated protein, Regulation of light-dependent attachment of LEAF-TYPE FERREDOXIN-NADP+ OXIDOREDUCTASE (LFNR) to the thylakoid membrane	Light regulated Lir1 (IPR009856)
15	chr01:178536-180756	Os01t0103100-01	3.90461	4.86693	16.3061	4.91527	6.93619	TGF-beta receptor, type I/II extracellular region family protein.	Oligopeptide transporter (IPR000109), Major facilitator superfamily domain, general substrate transporter (IPR016196), PTR2 family proton/oligopeptide symporter, conserved site (IPR018456)
16	chr01:185073-185923	Os01t0103400-01	18.0033	17.9888	17.5754	7.03895	7.69449	Hypothetical gene.
17	chr01:186189-196428	Os01t0103600-02	3.58333	3.29779	3.53628	3.81746	4.55468	Emopamil-binding family protein.	Emopamil-binding (IPR007905)
18	chr01:197526-200903	Os01t0103800-01	56.0436	40.9817	44.2594	30.1385	31.3381	Conserved hypothetical protein.
19	chr01:201940-209610	Os01t0104000-02	35.1719	28.3874	28.6621	22.8733	24.4422	Similar to predicted protein.	Protein kinase, catalytic domain (IPR000719), Serine-threonine/tyrosine-protein kinase (IPR001245), C-type lectin (IPR001304), Tyrosine-protein kinase, active site (IPR008266), Protein kinase-like domain (IPR011009), C-type lectin-like (IPR016186), C-type lectin fold (IPR016187)
20	chr01:209720-214200	Os01t0104100-01	25.1987	24.3921	29.0128	26.9502	29.9617	Similar to protein binding / zinc ion binding.	Zinc finger, RING-type (IPR001841), Tetratricopeptide-like helical (IPR011990), Zinc finger, RING/FYVE/PHD-type (IPR013083), Zinc finger, RING-type, conserved site (IPR017907)
21	chr01:224901-225697	Os01t0104350-00	8.83724	6.04911	12.4615	4.5443	3.88579	Non-protein coding transcript.
22	chr01:226955-229327	Os01t0104400-01	41.1391	47.0185	128.029	70.9603	105.925	Ricin B-related lectin domain containing protein.	Ricin B-related lectin (IPR008997)
23	chr01:248703-256871	Os01t0104600-01	14.2885	11.4188	14.45	11.575	13.0248	Homolog of Arabidopsis DE-ETIOLATED1 (DET1), Modulation of the ABA signaling pathway and ABA biosynthesis, Regulation of chlorophyll content	De-etiolated protein 1, Det1 (IPR019138)
24	chr01:16706165-16711852	Os01t0104600-02	22.5804	19.5144	19.8573	18.239	16.2552	Similar to Light-mediated development protein DET1 (Deetiolated1 homolog) (tDET1) (High pigmentation protein 2) (Protein dark green).	De-etiolated protein 1, Det1 (IPR019138)
25	chr01:261483-268528	Os01t0104800-02	23.8414	27.8466	27.9261	32.1742	21.3895	Hypothetical conserved gene.	Sas10/Utp3/C1D (IPR007146), Something about silencing protein 10 (Sas10), C-terminal (IPR018972)
26	chr01:269808-283836	Os01t0104900-01	30.3709	36.1445	61.8258	50.341	76.1585	Transferase family protein.	Transferase (IPR003480), Chloramphenicol acetyltransferase-like domain (IPR023213)
27	chr01:288273-295259	Os01t0105400-01	23.2084	19.205	22.2575	20.3558	15.7921	Similar to Kinesin heavy chain.	Kinesin, motor domain (IPR001752)
28	chr01:295855-308864	Os01t0105700-01	2.69954	2.38733	3.3655	3.11632	2.17276	Basic helix-loop-helix dimerisation region bHLH domain containing protein.	Helix-loop-helix DNA-binding (IPR011598)
29	chr01:309446-313211	Os01t0105900-01	39.2732	52.79	74.7285	71.1212	90.4191	Carbohydrate/purine kinase domain containing protein.	Carbohydrate/purine kinase (IPR011611)
30	chr01:319677-323989	Os01t0106200-01	45.2522	33.2155	50.5414	28.9233	34.0662	Similar to RER1A protein (AtRER1A).	Retrieval of early ER protein Rer1 (IPR004932)
31	chr01:326918-329606	Os01t0106400-01	12.6274	18.1016	69.9346	27.6785	30.4603	Similar to Isoflavone reductase homolog IRL (EC 1.3.1.-).	NmrA-like (IPR008030), NAD(P)-binding domain (IPR016040)
32	chr01:330540-333675	Os01t0106500-01	35.1162	52.2821	53.5708	54.3707	31.8789	Conserved hypothetical protein.
33	chr01:335569-371312	Os01t0106700-00	18.6926	17.4039	19.6295	21.9029	20.6792	Hypothetical conserved gene.	Phosphatidylinositol 3-/4-kinase, catalytic (IPR000403), PIK-related kinase, FAT (IPR003151), PIK-related kinase, FATC (IPR003152), Protein kinase-like domain (IPR011009), PIK-related kinase (IPR014009), Ataxia-Telangiectasia Mutated (IPR015519), Phosphatidylinositol 3/4-kinase, conserved site (IPR018936)
34	chr01:371839-380725	Os01t0106900-01	38.1286	33.6861	36.7639	32.2994	29.1513	Similar to 1-deoxy-D-xylulose 5-phosphate reductoisomerase (Fragment).	1-deoxy-D-xylulose 5-phosphate reductoisomerase (IPR003821), 1-deoxy-D-xylulose 5-phosphate reductoisomerase, N-terminal (IPR013512), 1-deoxy-D-xylulose 5-phosphate reductoisomerase, C-terminal (IPR013644), NAD(P)-binding domain (IPR016040)
35	chr01:383229-386747	Os01t0107000-01	29.4891	17.0502	24.3504	24.0306	27.7224	Similar to peroxin Pex14.	Peroxisome membrane anchor protein Pex14p, N-terminal (IPR006785)
36	chr01:391948-396640	Os01t0107400-01	19.7541	14.9609	18.5677	18.0225	19.3895	Conserved hypothetical protein.
37	chr01:412610-415897	Os01t0107700-01	12.2074	8.06586	13.768	10.2958	9.89131	Similar to LIMONENE cyclase like protein.	Exostosin-like (IPR004263), Twin-arginine translocation pathway, signal sequence (IPR006311)
38	chr01:416221-420487	Os01t0107900-01	42.312	27.2809	30.4085	21.6751	30.3268	Protein of unknown function DUF3506 domain containing protein.	Protein of unknown function DUF3506 (IPR021894)
39	chr01:422479-431729	Os01t0108000-01	14.017	10.6232	13.2099	11.9181	12.1124	Conserved hypothetical protein.
40	chr01:437578-450071	Os01t0108200-01	28.485	23.6329	29.0678	24.1145	28.6022	Similar to Prolyl endopeptidase (EC 3.4.21.26) (Post-proline cleaving enzyme) (PE).	Peptidase S9, prolyl oligopeptidase, catalytic domain (IPR001375), Peptidase S9A, prolyl oligopeptidase (IPR002470), Peptidase S9A/B/C, oligopeptidase, N-terminal beta-propeller (IPR004106), Peptidase S9A, oligopeptidase, N-terminal (IPR023302)
41	chr01:455689-457455	Os01t0108400-00	0	3.37625	1.1425	0.747059	0	Helix-loop-helix DNA-binding domain containing protein.	Helix-loop-helix DNA-binding (IPR011598)
42	chr01:478287-481182	Os01t0108600-01	70.7242	20.8301	13.1755	33.8439	43.5945	Basic helix-loop-helix dimerisation region bHLH domain containing protein.	Helix-loop-helix DNA-binding (IPR011598)
43	chr01:483753-486516	Os01t0108800-01	6.74004	24.2198	9.97153	50.2498	4.17964	Protein of unknown function DUF936, plant family protein.	Protein of unknown function DUF936, plant (IPR010341)
44	chr01:495709-497225	Os01t0109000-01	7.87133	11.2746	3.45792	4.52187	4.36095	Similar to Late embryogenesis abundant protein, group 3.
45	chr01:498465-506293	Os01t0109201-01	58.9288	18.9891	12.7459	14.8236	11.9591	Hypothetical gene.
46	chr01:509283-512206	Os01t0109432-00	1.61882	3.98826	14.9774	2.1817	4.87693	Hypothetical gene.
47	chr01:513897-523421	Os01t0109700-01	66.0179	48.4532	51.4734	46.9863	40.1234	Similar to Paired amphipathic helix repeat-containing protein / transcription regulator-related.	Paired amphipathic helix (IPR003822), Histone deacetylase interacting (IPR013194)
48	chr01:524570-527995	Os01t0109750-01	17.9914	17.1537	21.5153	15.5633	15.9333	Paired amphipathic helix domain containing protein.	Paired amphipathic helix (IPR003822)
49	chr01:537775-543410	Os01t0110100-01	1.9581	2.29808	1.04033	1.52632	0.597563	Phosphate (Pi) transporter, Pi homeostasis	SPX, N-terminal (IPR004331), EXS, C-terminal (IPR004342)
50	chr01:543411-544498	Os01t0110200-01	1.89659	0.455946	4.25848	0.423723	1.02074	Conserved hypothetical protein.
51	chr01:549119-552647	Os01t0110400-01	63.6386	15.0827	18.5698	20.1193	22.3227	Similar to Acetyl-CoA C-acetyltransferase.	Thiolase (IPR002155), Thiolase-like, subgroup (IPR016038), Thiolase-like (IPR016039), Thiolase, active site (IPR020610), Thiolase, conserved site (IPR020613), Thiolase, acyl-enzyme intermediate active site (IPR020615), Thiolase, N-terminal (IPR020616), Thiolase, C-terminal (IPR020617)
52	chr01:553982-558050	Os01t0110500-01	52.9534	21.4427	28.6658	29.641	27.9355	Protein kinase, core domain containing protein.	Protein kinase, catalytic domain (IPR000719), Serine-threonine/tyrosine-protein kinase (IPR001245), Serine/threonine-protein kinase, active site (IPR008271), Protein kinase-like domain (IPR011009), Protein kinase, ATP binding site (IPR017441)
53	chr01:562131-570673	Os01t0110700-01	0.588419	0.546501	1.40997	1.16087	0.931431	Similar to Phosphoenolpyruvate carboxylase (EC 4.1.1.31).	Pyruvate/Phosphoenolpyruvate kinase (IPR015813), Phosphoenolpyruvate carboxylase, active site (IPR018129), Phosphoenolpyruvate carboxylase (IPR021135)
54	chr01:576483-579617	Os01t0110800-01	15.7024	14.2277	15.8009	20.071	21.5674	Leucine-rich repeat, plant specific containing protein.	Leucine-rich repeat (IPR001611)
55	chr01:586332-587782	Os01t0111100-01	10.0744	3.77429	16.0935	3.84161	17.5626	Cyclophilin-like domain containing protein.	Peptidyl-prolyl cis-trans isomerase, cyclophilin-type (IPR002130), Cyclophilin-like (IPR015891)
56	chr01:588805-593745	Os01t0111200-01	87.6167	74.0912	69.3337	54.8283	53.0009	Like-Sm ribonucleoprotein (LSM)-related domain domain containing protein.	Like-Sm ribonucleoprotein (LSM)-related domain (IPR010920), DFDF motif (IPR019050), FFD/TFG box motif (IPR019053)
57	chr01:595313-597769	Os01t0111300-01	0.67317	1.54966	6.96382	1.34397	3.79785	Conserved hypothetical protein.
58	chr01:598096-601577	Os01t0111400-02	6.98292	6.74068	6.01619	9.41809	5.04778	Similar to transposon protein.	Zinc finger, BED-type predicted (IPR003656), Ribonuclease H-like (IPR012337)
59	chr01:620497-621602	Os01t0111700-01	5.81518	3.20367	0.315387	3.40259	0.0511393	Conserved hypothetical protein.
60	chr01:623934-624761	Os01t0111800-02	54.129	9.39523	18.9049	24.4997	46.9041	Conserved hypothetical protein.
61	chr01:625920-627012	Os01t0111900-01	92.7621	20.2906	48.7986	21.132	62.5224	Glutelin family protein.
62	chr01:631992-633833	Os01t0112000-01	11.9289	2.247	11.6454	5.54012	27.7323	Conserved hypothetical protein.
63	chr01:633897-639009	Os01t0112100-01	19.1615	15.4879	15.6846	24.0327	21.7085	Conserved hypothetical protein.
64	chr01:640543-644265	Os01t0112300-01	30.1271	20.7096	14.9515	19.8731	18.0869	Hypothetical conserved gene.
65	chr01:648193-651867	Os01t0112500-01	22.3521	7.47761	9.35181	11.1749	9.09825	Similar to Plakoglobin/armadillo/beta-catenin-like protein (Fragment).	Armadillo (IPR000225), Armadillo-like helical (IPR011989), Armadillo-type fold (IPR016024)
66	chr01:719692-726158	Os01t0113300-01	0.592924	1.0147	0.90543	0.8503	0.643957	Similar to ARK protein (Fragment).	Protein kinase, catalytic domain (IPR000719), Serine/threonine-protein kinase, active site (IPR008271), Protein kinase-like domain (IPR011009), Concanavalin A-like lectin/glucanase, subgroup (IPR013320), Protein kinase, ATP binding site (IPR017441), Serine/threonine-protein kinase-like domain (IPR017442)
67	chr01:729275-730766	Os01t0113350-00	0.113183	0	0.220986	0.144489	1.1108	Hypothetical conserved gene.	Protein kinase, catalytic domain (IPR000719), Thaumatin, pathogenesis-related (IPR001938), Serine/threonine-protein kinase, active site (IPR008271), Protein kinase-like domain (IPR011009), Protein kinase, ATP binding site (IPR017441), Serine/threonine-protein kinase-like domain (IPR017442)
68	chr01:731167-741819	Os01t0113400-02	15.7453	13.4669	14.8024	18.0317	13.9693	Similar to Receptor-like kinase.	Protein kinase, catalytic domain (IPR000719), Serine-threonine/tyrosine-protein kinase (IPR001245), Serine/threonine-protein kinase, catalytic domain (IPR002290), Serine/threonine-protein kinase, active site (IPR008271), Protein kinase-like domain (IPR011009), Protein kinase, ATP binding site (IPR017441), Tyrosine-protein kinase, catalytic domain (IPR020635)
69	chr01:742650-749555	Os01t0113700-00	4.78959	5.34521	5.30126	5.70162	3.27219	Similar to Receptor-like kinase.	Protein kinase, catalytic domain (IPR000719), Serine-threonine/tyrosine-protein kinase (IPR001245), Serine/threonine-protein kinase, catalytic domain (IPR002290), Serine/threonine-protein kinase, active site (IPR008271), Protein kinase-like domain (IPR011009), Protein kinase, ATP binding site (IPR017441), Tyrosine-protein kinase, catalytic domain (IPR020635)
70	chr01:767189-774402	Os01t0114100-01	6.95378	7.2993	9.61858	8.19497	7.76014	Similar to Protein kinase RLK17.	Protein kinase, catalytic domain (IPR000719), Serine/threonine-protein kinase, active site (IPR008271), Protein kinase-like domain (IPR011009), Protein kinase, ATP binding site (IPR017441), Serine/threonine-protein kinase-like domain (IPR017442)
71	chr01:804087-806922	Os01t0115100-01	1.48058	5.21483	3.03238	3.60547	3.97629	Hypothetical conserved gene.
72	chr01:861897-869905	Os01t0115800-01	1.89472	2.35944	1.73017	3.67403	2.74017	Similar to Receptor-like kinase.
73	chr01:781216-785592	Os01t0116300-01	7.73168	7.38757	9.58486	9.5747	9.91946	Similar to Receptor-like kinase.
74	chr01:921175-922239	Os01t0116400-01	0	0	0.165189	0.918086	0.26785	Protein kinase, core domain containing protein.	Protein kinase, catalytic domain (IPR000719), Serine/threonine-protein kinase, active site (IPR008271), Protein kinase-like domain (IPR011009), Protein kinase, ATP binding site (IPR017441), Serine/threonine-protein kinase-like domain (IPR017442)
75	chr01:929628-934952	Os01t0116900-00	31.4927	35.6684	28.8357	29.0744	24.6303	Protein kinase, catalytic domain domain containing protein.	Protein kinase, catalytic domain (IPR000719), Serine-threonine/tyrosine-protein kinase (IPR001245), Serine/threonine-protein kinase, catalytic domain (IPR002290), Serine/threonine-protein kinase, active site (IPR008271), Protein kinase-like domain (IPR011009), Protein kinase, ATP binding site (IPR017441), Tyrosine-protein kinase, catalytic domain (IPR020635)
76	chr01:957735-965982	Os01t0117000-00	5.28785	5.25697	3.91611	6.26306	6.18046	Similar to Receptor-like kinase ARK1AS.	Protein kinase, catalytic domain (IPR000719), Serine/threonine-protein kinase, catalytic domain (IPR002290), Serine/threonine-protein kinase, active site (IPR008271), Protein kinase-like domain (IPR011009), Protein kinase, ATP binding site (IPR017441), Serine/threonine-protein kinase-like domain (IPR017442), Tyrosine-protein kinase, catalytic domain (IPR020635)
77	chr05:2987597-2993698	Os01t0117100-00	7.08617	13.8753	14.0138	5.07519	6.85385	Similar to Receptor kinase LRK10.	Protein kinase, catalytic domain (IPR000719), Serine-threonine/tyrosine-protein kinase (IPR001245), Serine/threonine-protein kinase, catalytic domain (IPR002290), Serine/threonine-protein kinase, active site (IPR008271), Protein kinase-like domain (IPR011009), Protein kinase, ATP binding site (IPR017441), Tyrosine-protein kinase, catalytic domain (IPR020635)
78	chr06:26702965-26703561	Os01t0117200-01	6.28832	12.0061	3.6111	2.24333	2.34213	Similar to ARK protein (Fragment).	Protein kinase, catalytic domain (IPR000719), Serine/threonine-protein kinase, active site (IPR008271), Protein kinase-like domain (IPR011009), Protein kinase, ATP binding site (IPR017441), Serine/threonine-protein kinase-like domain (IPR017442)
79	chr01:994738-995748	Os01t0117600-01	1.26358	0.759416	1.23355	1.38269	1.02866	Protein kinase, catalytic domain domain containing protein.	Protein kinase, catalytic domain (IPR000719), Serine/threonine-protein kinase, catalytic domain (IPR002290), Serine/threonine-protein kinase, active site (IPR008271), Protein kinase-like domain (IPR011009), Protein kinase, ATP binding site (IPR017441), Serine/threonine-protein kinase-like domain (IPR017442), Tyrosine-protein kinase, catalytic domain (IPR020635)
80	chr01:1007432-1012386	Os01t0117900-03	6.84052	7.94744	7.63488	14.1602	11.2511	Similar to nodulin-like protein.	Drug/metabolite transporter (IPR000620)
81	chr01:1016005-1019537	Os01t0118000-01	156.071	72.93	198.623	125.716	185.432	Similar to Fructose-bisphosphate aldolase (EC 4.1.2.13) (Fragment).	Fructose-bisphosphate aldolase, class-I (IPR000741), Aldolase-type TIM barrel (IPR013785)
82	chr01:1019913-1030260	Os01t0118100-01	44.568	26.2216	22.2778	26.0277	21.3084	Similar to Fructose-bisphosphate aldolase.	Double-stranded RNA-binding (IPR001159), Helicase, C-terminal (IPR001650), Helicase-associated domain (IPR007502), Domain of unknown function DUF1605 (IPR011709), DEAD-like helicase (IPR014001), Double-stranded RNA-binding-like (IPR014720)
83	chr01:1046113-1053225	Os01t0118300-01	34.2676	45.4395	65.4014	30.1999	56.0909	Similar to Phosphatidyl serine synthase.	Phosphatidyl serine synthase (IPR004277)
84	chr01:1057114-1060043	Os01t0118400-01	0.893356	1.6114	8.71835	3.3988	19.9942	Similar to HGA6.	Glycosyltransferase AER61, uncharacterised (IPR007657)
85	chr01:1066435-1070017	Os01t0118600-00	7.16643	5.83888	7.33669	5.35769	7.27549	Similar to Hga5 protein.	Glycosyltransferase AER61, uncharacterised (IPR007657)
86	chr01:1072203-1075120	Os01t0118700-01	13.3004	2.65838	9.45482	7.84154	20.5577	Similar to HGA4.	Glycosyltransferase AER61, uncharacterised (IPR007657)
87	chr01:1078517-1081711	Os01t0119000-02	1.66754	1.00215	6.83724	0.904718	1.13504	Glycosyltransferase AER61, uncharacterized domain containing protein.	Glycosyltransferase AER61, uncharacterised (IPR007657)
88	chr01:1089741-1093570	Os01t0119100-00	111.358	84.9117	100.336	94.9144	73.2736	Similar to Glycosyltransferase.	Glycosyltransferase AER61, uncharacterised (IPR007657)
89	chr01:1103672-1107956	Os01t0119500-01	28.0904	18.9696	20.8709	23.5427	19.6383	Protein of unknown function DUF1618 domain containing protein.	Domain of unknown function DUF1618 (IPR011676)
90	chr01:1122686-1127392	Os01t0119800-01	3.72036	1.44531	2.13754	0.898446	0.684774	Non-protein coding transcript.
91	chr01:39516652-39517948	Os01t0120300-00	53.2051	38.1465	43.4791	46.8987	34.9969	Similar to EMB2369 (EMBRYO DEFECTIVE 2369); ATP binding / aminoacyl-tRNA ligase/ leucine-tRNA ligase/ nucleotide binding.	Aminoacyl-tRNA synthetase, class Ia (IPR002300), Leucyl-tRNA synthetase, class Ia, bacterial/mitochondrial (IPR002302), Valyl/Leucyl/Isoleucyl-tRNA synthetase, class Ia, editing domain (IPR009008), Aminoacyl-tRNA synthetase, class 1a, anticodon-binding (IPR009080), Valyl/Leucyl/Isoleucyl-tRNA synthetase, class I, anticodon-binding (IPR013155), Rossmann-like alpha/beta/alpha sandwich fold (IPR0147…
92	chr01:1160129-1164669	Os01t0120500-01	14.3983	7.08068	15.8345	11.3876	15.8096	Similar to PAP fibrillin domain containing protein,expressed.
93	chr01:1165718-1168468	Os01t0120600-01	19.0186	7.81105	9.26322	9.40996	7.69287	Similar to Oxidoreductase NAD-binding domain containing protein, expressed.	Phenol hydroxylase reductase (IPR001221), Oxidoreductase FAD/NAD(P)-binding (IPR001433)
94	chr01:1168554-1171121	Os01t0120700-01	89.4985	55.5168	74.5236	81.1289	58.1196	Similar to sarcoplasmic reticulum histidine-rich calcium-binding protein.
95	chr01:1171804-1179363	Os01t0120800-01	120.367	96.1121	105.135	138.168	111.203	Similar to Eukaryotic translation initiation factor 3 subunit 10 (eIF-3 theta) (Eukaryotic translation initiation factor 3 large subunit) (eIF3a).	Proteasome component (PCI) domain (IPR000717)
96	chr01:1181239-1182211	Os01t0121000-01	2.84119	0.569192	1.29438	0.54408	0.479726	Conserved hypothetical protein.
97	chr01:1183401-1190328	Os01t0121200-01	23.612	20.2142	18.2236	18.7734	15.134	Zinc finger, RING/FYVE/PHD-type domain containing protein.	Zinc finger, RING-CH-type (IPR011016), Zinc finger, RING/FYVE/PHD-type (IPR013083), Protein of unknown function DUF3675 (IPR022143)
98	chr01:1198481-1203514	Os01t0121300-01	55.2751	18.2427	20.3303	18.3615	19.1756	Conserved hypothetical protein.
99	chr01:1217238-1218201	Os01t0121500-01	17.4402	1.26702	0.748384	4.77109	3.21574	Conserved hypothetical protein.
100	chr01:1223066-1230492	Os01t0121600-01	22.22	18.8534	21.2029	15.5484	15.6981	Conserved hypothetical protein.
101	chr01:1232467-1237340	Os01t0121800-01	26.465	18.205	26.8024	21.5891	23.7356	Glycosyl transferase, family 14 protein.	Glycosyl transferase, family 14 (IPR003406)
102	chr01:1240769-1242753	Os01t0121950-00	12.7744	2.62255	2.47636	7.1084	6.04895	Hypothetical conserved gene.	Seven-in-absentia protein, sina (IPR004162), TRAF-like (IPR008974), Zinc finger, SIAH-type (IPR013010), Seven In Absentia Homolog-type (IPR013323), Seven-in-absentia protein, TRAF-like domain (IPR018121)
103	chr01:1249890-1252586	Os01t0122000-01	52.7845	50.079	36.6503	52.2514	26.1838	Conserved hypothetical protein.
104	chr01:1253946-1255676	Os01t0122200-01	96.7074	32.7631	22.6538	31.2538	15.6421	Seven In Absentia Homolog-type domain containing protein.	Seven-in-absentia protein, sina (IPR004162), TRAF-like (IPR008974), Zinc finger, SIAH-type (IPR013010), Seven In Absentia Homolog-type (IPR013323), Seven-in-absentia protein, TRAF-like domain (IPR018121)
105	chr01:1264131-1265256	Os01t0122534-00	0.474104	0.569872	0.462837	1.26095	0.0500319	Hypothetical protein.
106	chr01:1338272-1339115	Os01t0123900-01	16.8347	0.41019	1.11045	0.290439	4.60945	Similar to Bowman-Birk type proteinase inhibitor (EBI).	Proteinase inhibitor I12, Bowman-Birk (IPR000877)
107	chr01:1341366-1342232	Os01t0124000-01	3.73359	0.131997	0.214404	0	0.0695301	Similar to Bowman Birk trypsin inhibitor.	Proteinase inhibitor I12, Bowman-Birk (IPR000877)
108	chr01:1344632-1346083	Os01t0124100-01	49.1752	1.61457	0.11403	0.969242	0.55469	Proteinase inhibitor I12, Bowman-Birk family protein.	Proteinase inhibitor I12, Bowman-Birk (IPR000877)
109	chr01:1347504-1354871	Os01t0124200-02	3166.3	391.561	209.368	215.122	235.994	Similar to Bowman Birk trypsin inhibitor.
110	chr01:1365354-1366519	Os01t0124650-02	117.393	15.2029	11.83	2.94898	8.20031	Hypothetical conserved gene.
111	chr01:1373713-1374419	Os01t0124900-00	0	0	0	9.41734	8.79142	Seven-in-absentia protein, sina domain containing protein.	Seven-in-absentia protein, sina (IPR004162), TRAF-like (IPR008974), Zinc finger, SIAH-type (IPR013010), Seven In Absentia Homolog-type (IPR013323), Seven-in-absentia protein, TRAF-like domain (IPR018121)
112	chr01:1401646-1403812	Os01t0125550-01	0.331426	4.25863	2.48662	1.60617	2.25746	Conserved hypothetical protein.
113	chr01:1404589-1409930	Os01t0125600-01	25.1976	31.6198	19.1324	22.4606	16.2296	Heavy metal transport/detoxification protein domain containing protein.	Heavy metal-associated domain, HMA (IPR006121)
114	chr01:1410483-1413099	Os01t0125700-01	7.04622	8.9052	7.28339	8.00303	8.36531	Conserved hypothetical protein.
115	chr01:1413868-1419080	Os01t0125800-01	47.4616	27.8984	42.3428	42.5	44.529	Actin-interacting, WD40-repeat protein, Actin turnover	WD40/YVTN repeat-like-containing domain (IPR015943), WD40-repeat-containing domain (IPR017986), WD40 repeat (IPR001680), WD40 repeat, conserved site (IPR019775)
116	chr01:1421701-1428027	Os01t0125900-01	30.0908	19.7855	24.9061	23.6494	23.2174	Ubiquitin-conjugating enzyme/RWD-like domain containing protein.	Ubiquitin-conjugating enzyme, E2 (IPR000608), Ubiquitin-conjugating enzyme/RWD-like (IPR016135)
117	chr01:1433046-1436809	Os01t0126100-01	1.23843	1.9701	3.91147	1.83668	1.7528	Multicopper oxidase	Cupredoxin (IPR008972), Multicopper oxidase, type 3 (IPR011707), Multicopper oxidase, type 1 (IPR001117), Multicopper oxidase, type 2 (IPR011706), Multicopper oxidase, copper-binding site (IPR002355)
118	chr01:1437046-1450419	Os01t0126200-01	13.3644	26.2672	24.1066	21.2107	21.2751	Multicopper oxidase	Cupredoxin (IPR008972), Multicopper oxidase, type 2 (IPR011706)
119	chr01:1503983-1508083	Os01t0127300-01	30.8145	13.912	15.3782	18.0087	20.8233	SufBD family protein.	SUF system FeS cluster assembly, SufBD (IPR000825)
120	chr01:1508178-1512670	Os01t0127400-00	8.68564	7.4579	7.83102	2.37284	3.5677	Protein of unknown function DUF3326 domain containing protein.	Protein of unknown function DUF3326 (IPR021763)
121	chr01:1515840-1516817	Os01t0127600-01	353.8	1.13104	0.551156	0	0.0595791	Similar to Bowman-Birk type proteinase inhibitor D-II precursor (IV).	Proteinase inhibitor I12, Bowman-Birk (IPR000877)
122	chr01:1518115-1521611	Os01t0127700-01	11.5522	17.4446	13.9228	15.9662	12.5382	Conserved hypothetical protein.
123	chr01:1534044-1539600	Os01t0127900-01	10.1996	8.61333	2.23678	7.83912	3.37688	Mannose-6-phosphate isomerase domain containing protein.	Mannose-6-phosphate isomerase, type I (IPR001250), Cupin, RmlC-type (IPR011051), RmlC-like jelly roll fold (IPR014710), Mannose-6-phosphate isomerase (IPR016305), Phosphomannose isomerase, type I, conserved site (IPR018050)
124	chr01:1549317-1551137	Os01t0128000-01	0.86746	0.57586	0	0.712341	1.10487	Myb transcription factor domain containing protein.	SANT domain, DNA binding (IPR001005), Homeodomain-like (IPR009057), Homeodomain-related (IPR012287), Myb, DNA-binding (IPR014778), Myb transcription factor (IPR015495), Transcription regulator HTH, Myb-type, DNA-binding (IPR017930)
125	chr01:1562617-1564467	Os01t0128100-01	1.98902	1.1954	12.945	4.33789	23.0365	Similar to Bifunctional nuclease (Fragment).	S1/P1 nuclease (IPR003154), Phospholipase C/P1 nuclease, core (IPR008947)
126	chr01:1566149-1576729	Os01t0128200-01	75.6629	33.2492	56.6818	47.9804	57.6812	Similar to Nuclease I.	S1/P1 nuclease (IPR003154), Phospholipase C/P1 nuclease, core (IPR008947)
127	chr01:1597659-1605859	Os01t0128800-01	6.53566	6.87849	7.08785	7.08611	7.65257	Similar to plant synaptotagmin.
128	chr01:1624476-1626833	Os01t0129200-01	0.305485	3.30472	0.447338	0.926226	0.096713	C2H2 zinc-finger transcription factor, Floral organ identity, Cellular proliferation	Zinc finger, C2H2 (IPR007087), Zinc finger, C2H2-like (IPR015880)
129	chr01:1641171-1644277	Os01t0129500-02	10.5048	9.64178	16.9055	10.0779	15.52	Protein of unknown function DUF1666 family protein.
130	chr01:1670276-1671023	Os01t0129800-01	2.94278	5.46693	14.6254	8.79493	14.9911	Conserved hypothetical protein.
131	chr01:1673487-1680672	Os01t0130000-02	19.0991	6.48138	8.32322	7.57546	16.7091	Similar to metal tolerance protein C3.	Cation efflux protein (IPR002524)
132	chr01:1684895-1685929	Os01t0130200-00	23.8418	34.2422	52.7115	10.4069	7.82554	Hypothetical conserved gene.
133	chr01:1698210-1703001	Os01t0130400-01	60.3811	78.2174	151.28	158.619	115.188	Similar to Alpha-xylosidase precursor (Fragment).	Glycoside hydrolase, family 31 (IPR000322), Glycoside hydrolase-type carbohydrate-binding (IPR011013), Aldolase-type TIM barrel (IPR013785), Glycoside hydrolase, superfamily (IPR017853)
134	chr01:1711687-1713101	Os01t0130900-01	29.1295	30.8894	40.1881	51.516	29.9526	Conserved hypothetical protein.
135	chr01:1738660-1740299	Os01t0131300-01	174.023	82.008	113.787	105.019	152.777	Conserved hypothetical protein.
136	chr01:1746405-1748570	Os01t0131450-00	325.626	227.785	266.474	318.436	304.15	Hypothetical protein.
137	chr01:1754338-1758139	Os01t0131800-01	19.3118	24.5455	26.7506	31.1918	22.6379	Signal peptidase 22 kDa subunit family protein.	Signal peptidase 22kDa subunit (IPR007653)
138	chr01:1760185-1761054	Os01t0132000-01	58.6182	5.53386	17.6769	18.8079	8.64736	Similar to Wound-induced protease inhibitor (WIP1).	Proteinase inhibitor I12, Bowman-Birk (IPR000877)
139	chr01:1767405-1770226	Os01t0132050-01	1.38526	1.31638	1.42747	1.68076	0.755296	Hypothetical protein.
140	chr01:1771344-1772466	Os01t0132200-01	34.0882	12.9592	28.325	14.2192	7.62964	Conserved hypothetical protein.
141	chr01:1776628-1777409	Os01t0132400-01	0.352057	0	0	0.898986	0	Conserved hypothetical protein.
142	chr01:1780905-1782536	Os01t0132500-01	32.9226	8.93343	7.09448	10.3666	8.92395	Protein of unknown function DUF1639 domain containing protein.	Protein of unknown function DUF1639 (IPR012438)
143	chr01:1787851-1791489	Os01t0132700-01	16.3767	18.3694	19.1008	14.4485	9.72642	Surfeit locus 5 family protein.	Mediator complex, subunit Med22 (IPR009332)
144	chr01:1802003-1804076	Os01t0132766-01	0.744864	0.845549	1.13114	2.16588	0.733647	Zinc finger, C2H2-like domain containing protein.	Zinc finger, C2H2 (IPR007087), Zinc finger, C2H2-type/integrase, DNA-binding (IPR013087), Zinc finger, C2H2-like (IPR015880)
145	chr01:1804132-1817619	Os01t0132800-01	10.0387	7.5448	11.486	10.3099	8.6378	Peptidyl-tRNA hydrolase family protein.	Peptidyl-tRNA hydrolase (IPR001328), Peptidyl-tRNA hydrolase, conserved site (IPR018171)
146	chr01:1833586-1837851	Os01t0133100-01	6.42363	10.4963	6.08853	7.23474	4.87244	Conserved hypothetical protein.
147	chr01:1838182-1839189	Os01t0133200-01	2.53656	11.8692	8.66698	17.2323	1.77817	Conserved hypothetical protein.
148	chr01:1843747-1849175	Os01t0133400-01	48.9663	33.0115	37.012	23.53	42.4112	Similar to Hexose transporter (Fragment).	Sugar/inositol transporter (IPR003663), General substrate transporter (IPR005828), Sugar transporter, conserved site (IPR005829), Major facilitator superfamily domain, general substrate transporter (IPR016196), Major facilitator superfamily domain (IPR020846)
149	chr01:1849809-1858600	Os01t0133500-01	15.2653	18.5257	51.8663	26.2303	53.1658	Beta-lactamase-like domain containing protein.	Beta-lactamase-like (IPR001279)
150	chr01:1867873-1870418	Os01t0133832-00	1.79833	11.7337	4.45167	9.14172	2.15532	Hypothetical gene.
151	chr06:13046121-13048353	Os01t0134200-01	1.35609	2.93377	2.16618	2.04604	1.66697	Similar to Universal stress protein family protein.
152	chr01:1888384-1892317	Os01t0134500-01	23.2018	44.7896	61.7738	41.6991	57.9101	Similar to Delta-7-sterol-C5(6)-desaturase (EC 1.3.3.-) (Delta-7-C-5 sterol desaturase) (Delta7-sterol-C5-desaturase).	Fatty acid hydroxylase (IPR006694)
153	chr01:1902745-1905314	Os01t0134700-01	19.2074	18.3817	2.75749	18.9306	5.64649	Calmodulin binding protein-like family protein.	Calmodulin binding protein-like (IPR012416)
154	chr01:1906730-1909763	Os01t0134800-01	40.5536	0.190111	0.0772039	0.504791	0.100148	Similar to (1,4)-beta-xylan endohydrolase, isoenzyme X-II (EC 3.2.1.8) (Fragment).	Glycoside hydrolase, family 10 (IPR001000), Glycoside hydrolase, subgroup, catalytic domain (IPR013781), Glycoside hydrolase, superfamily (IPR017853)
155	chr01:1912634-1914539	Os01t0134900-01	4.75736	1.2934	0.442314	1.08451	3.55015	(1,4)-beta-xylan endohydrolase, isoenzyme X-II (EC 3.2.1.8) (Fragment).	Glycoside hydrolase, family 10 (IPR001000), Carbohydrate-binding, CenC-like (IPR003305), Galactose-binding domain-like (IPR008979), Glycoside hydrolase, subgroup, catalytic domain (IPR013781), Glycoside hydrolase, superfamily (IPR017853)
156	chr01:1928689-1929806	Os01t0135600-01	1.11591	1.34132	1.08939	0.559665	0.252345	Conserved hypothetical protein.
157	chr01:1931015-1932173	Os01t0135700-01	91.855	17.8819	11.7676	11.5414	8.69507	EF-HAND 2 domain containing protein.	Calcium-binding EF-hand (IPR002048), EF-hand-like domain (IPR011992), EF-Hand 1, calcium-binding site (IPR018247), EF-hand (IPR018248), EF-HAND 2 (IPR018249)
158	chr01:1940874-1941913	Os01t0135900-01	95.1466	11.9394	11.9084	50.2223	12.9095	Similar to Cytosolic class I small heat shock protein 3C (Fragment).	HSP20-like chaperone (IPR008978)
159	chr01:1944261-1945180	Os01t0136000-00	1.62722	1.46697	1.38998	3.1161	2.70458	Similar to Cytosolic class I small heat-shock protein HSP17.5.	Heat shock protein Hsp20 (IPR002068), HSP20-like chaperone (IPR008978)
160	chr01:1948712-1949630	Os01t0136100-01	19.9612	3.06045	4.57344	25.8737	17.0884	16.9 kDa class I heat shock protein 1.	Heat shock protein Hsp20 (IPR002068), HSP20-like chaperone (IPR008978)
161	chr01:1951766-1952646	Os01t0136200-01	1.50564	0.129274	0.41996	2.60871	2.72382	16.9 kDa class I heat shock protein 1.	Heat shock protein Hsp20 (IPR002068), HSP20-like chaperone (IPR008978)
162	chr01:1955117-1956120	Os01t0136300-01	5.28053	4.48686	4.79951	11.8555	5.53408	Conserved hypothetical protein.
163	chr01:1957507-1963786	Os01t0136400-01	10.9735	7.64318	7.19662	10.7473	6.02835	Protein kinase, core domain containing protein.	Protein kinase, catalytic domain (IPR000719), Serine/threonine-protein kinase, active site (IPR008271), Protein kinase-like domain (IPR011009), Concanavalin A-like lectin/glucanase, subgroup (IPR013320), Protein kinase, ATP binding site (IPR017441), Serine/threonine-protein kinase-like domain (IPR017442)
164	chr01:1968231-1970828	Os01t0136600-01	13.587	10.9848	15.8812	10.0335	10.2618	Conserved hypothetical protein.
165	chr01:1977412-1987138	Os01t0136800-01	9.63154	8.26848	6.35132	13.8197	6.87977	Protein kinase, core domain containing protein.	Protein kinase, catalytic domain (IPR000719), Serine/threonine-protein kinase, active site (IPR008271), Protein kinase-like domain (IPR011009), Protein kinase, ATP binding site (IPR017441), Serine/threonine-protein kinase-like domain (IPR017442)
166	chr03:33459413-33461341	Os01t0136850-00	17.9217	10.11	13.5344	8.01284	6.85137	Hypothetical protein.
167	chr01:2000426-2003951	Os01t0137300-01	10.7527	11.6372	12.1888	14.5306	9.26758	Hypothetical protein.
168	chr01:1992259-1997904	Os01t0137400-00	4.74257	3.51406	5.51942	3.01237	5.56441	Protein kinase, catalytic domain domain containing protein.	Protein kinase, catalytic domain (IPR000719), Serine/threonine-protein kinase, catalytic domain (IPR002290), Serine/threonine-protein kinase, active site (IPR008271), Protein kinase-like domain (IPR011009), Protein kinase, ATP binding site (IPR017441), Serine/threonine-protein kinase-like domain (IPR017442), Tyrosine-protein kinase, catalytic domain (IPR020635)
169	chr01:2014727-2018854	Os01t0137550-01	1.13147	1.39091	4.20252	0.952696	5.32926	Similar to H0215A08.3 protein.
170	chr03:7585734-7587900	Os01t0137800-01	4.20594	4.57243	4.72208	6.93292	7.52132	Non-protein coding transcript.
171	chr01:2038038-2038643	Os01t0137950-01	2.53157	4.13015	2.4714	3.23222	1.71742	Similar to predicted protein.	Protein kinase, catalytic domain (IPR000719), Serine/threonine-protein kinase, catalytic domain (IPR002290), Serine/threonine-protein kinase, active site (IPR008271), Protein kinase-like domain (IPR011009), Serine/threonine-protein kinase-like domain (IPR017442)
172	chr05:23668135-23669633	Os01t0138100-01	11.032	6.15649	4.50575	5.53278	3.59952	Conserved hypothetical protein.
173	chr01:2045870-2053066	Os01t0138300-02	0.895654	1.7766	0.953813	1.69673	1.34728	Protein kinase, core domain containing protein.	Protein kinase, catalytic domain (IPR000719), Serine/threonine-protein kinase, active site (IPR008271), Protein kinase-like domain (IPR011009), Protein kinase, ATP binding site (IPR017441), Serine/threonine-protein kinase-like domain (IPR017442)
174	chr01:2053575-2054004	Os01t0138400-01	0	1.54212	0	2.25207	0	Serine/threonine protein kinase domain containing protein.	Protein kinase, catalytic domain (IPR000719), Serine-threonine/tyrosine-protein kinase (IPR001245), Serine/threonine-protein kinase, catalytic domain (IPR002290), Serine/threonine-protein kinase, active site (IPR008271), Protein kinase-like domain (IPR011009), Concanavalin A-like lectin/glucanase, subgroup (IPR013320), Protein kinase, ATP binding site (IPR017441), Tyrosine-protein kinase, catalyt…
175	chr01:2059316-2062271	Os01t0138500-01	0.115329	0.901043	5.17906	3.82795	4.45444	Protein of unknown function DUF789 family protein.	Protein of unknown function DUF789 (IPR008507)
176	chr01:2063572-2066053	Os01t0138600-01	7.53564	9.90846	9.5821	6.72926	7.90644	phosphotransferase system, PEP-utilising enzyme, N-terminal domain containing protein.
177	chr01:2074518-2077891	Os01t0138900-01	9.58416	9.83143	23.3103	12.6568	20.638	Mandelate racemase/muconate lactonizing enzyme family protein.	Mandelate racemase/muconate lactonizing enzyme (IPR001354), Mandelate racemase/muconate lactonizing enzyme, N-terminal (IPR013341), Mandelate racemase/muconate lactonizing enzyme, C-terminal (IPR013342)
178	chr01:2080026-2081464	Os01t0139000-00	1.91327	0.638837	3.113	0.610652	2.96129	Reticulon family protein.	Reticulon (IPR003388)
179	chr01:2083399-2087279	Os01t0139200-03	52.6478	50.3429	65.9901	58.4741	59.7139	Conserved hypothetical protein.
180	chr01:2098585-2100492	Os01t0139600-01	0.358803	0	0.350276	0.171774	2.10147	Similar to Lipid phosphate phosphatase 2 (EC 3.1.3.-) (AtLPP2) (Phosphatidic acid phosphatase 2) (AtPAP2) (Prenyl diphosphate phosphatase).	Phosphatidic acid phosphatase type 2/haloperoxidase (IPR000326), Phosphatidic acid phosphatase/chloroperoxidase, N-terminal (IPR016118)
181	chr01:2101915-2102864	Os01t0139700-01	0.19524	2.46416	1.906	1.8694	5.43933	Conserved hypothetical protein.
182	chr01:2108878-2109853	Os01t0139900-01	0.694394	0.834692	1.12982	2.21629	3.95706	Conserved hypothetical protein.
183	chr01:2120101-2122573	Os01t0140100-01	71.5465	153.716	326.953	182.052	338.581	Peptidase A1 domain containing protein.	Peptidase A1 (IPR001461), Peptidase aspartic, active site (IPR001969), Peptidase aspartic, catalytic (IPR009007), Peptidase aspartic (IPR021109)
184	chr01:2131213-2137311	Os01t0140400-02	9.3454	20.3826	26.5596	20.5492	20.5825	Leucine-rich repeat, N-terminal domain containing protein.	Leucine-rich repeat (IPR001611), Malectin-like carbohydrate-binding domain (IPR024788)
185	chr01:2137611-2139019	Os01t0140500-01	227.784	226.389	192.256	196.703	119.143	Similar to 60S ribosomal protein L26B.	Ribosomal protein L26/L24P, eukaryotic/archaeal (IPR005756), Translation protein SH3-like (IPR008991), Ribosomal protein L24, SH3-like (IPR014723)
186	chr01:2202275-2203784	Os01t0141000-01	1.89762	1.40878	0.217944	1.74562	0.0353391	AP2/ERF and B3 domain-containing protein, Salt stress response	DNA-binding domain (IPR016177), AP2/ERF domain (IPR001471), DNA-binding pseudobarrel domain (IPR015300), B3 DNA binding domain (IPR003340)
187	chr01:2215464-2229490	Os01t0141100-01	106.716	70.8139	76.5269	62.9483	77.742	Similar to Salt-induced AAA-Type ATPase.	MIT (IPR007330)
188	chr01:2245740-2255107	Os01t0141700-01	4.97373	5.10021	2.55435	3.67586	2.81724	Similar to predicted protein.	WD40 repeat (IPR001680), Zinc finger, CCHC-type (IPR001878), WD40 repeat-like-containing domain (IPR011046), WD40/YVTN repeat-like-containing domain (IPR015943), WD40-repeat-containing domain (IPR017986), WD40 repeat, conserved site (IPR019775), WD40 repeat, subgroup (IPR019781), WD40 repeat 2 (IPR019782)
189	chr01:2261441-2271049	Os01t0142100-01	10.4498	10.6534	5.61926	8.56407	4.74615	Peptidase M50 family protein.	Peptidase M50 (IPR008915)
190	chr01:2271169-2273978	Os01t0142200-01	21.8341	17.7968	20.9155	23.3442	23.2862	Kinase binding protein CGI-121 domain containing protein.	Kinase binding protein CGI-121 (IPR013926)
191	chr01:2274849-2278928	Os01t0142300-03	16.5847	20.0679	30.6386	24.2808	16.5285	Sulfoquinovosyltransferase-like enzyme, Flavonoid glycosylation, Regulation of sugar metabolism and seed setting	Glycosyltransferase subfamily 4-like, N-terminal domain (IPR028098), Glycosyl transferase, family 1 (IPR001296)
192	chr01:2281685-2285284	Os01t0142500-01	43.8143	15.4445	22.335	26.8456	28.397	Homeodomain-like containing protein.	SANT domain, DNA binding (IPR001005), Myb-like DNA-binding domain, SHAQKYF class (IPR006447), Homeodomain-like (IPR009057), Homeodomain-related (IPR012287), Myb, DNA-binding (IPR014778), MYB-like (IPR017877), Transcription regulator HTH, Myb-type, DNA-binding (IPR017930)
193	chr01:2292107-2298397	Os01t0142800-01	82.6603	21.5926	22.3241	27.1051	29.9224	Putative peptide transporter, Long-distance translocation of dimethylarsinate to rice grain	Proton-dependent oligopeptide transporter family (IPR000109), Major facilitator superfamily domain (IPR020846), PTR2 family proton/oligopeptide symporter, conserved site (IPR018456)
194	chr10:19852985-19853451	Os01t0142875-00	0.551644	1.65803	0	1.93708	1.22251	Hypothetical protein.
195	chr02:30589652-30590333	Os01t0142950-01	0.608684	1.28046	0	0.0971405	0	Conserved hypothetical protein.
196	chr01:2349897-2353525	Os01t0143100-01	15.1527	11.0397	11.0476	13.1255	9.27937	Adenine nucleotide translocator 1 domain containing protein.	Mitochondrial carrier protein (IPR002067), Mitochondrial substrate/solute carrier (IPR018108), Mitochondrial carrier domain (IPR023395)
197	chr01:2357787-2360444	Os01t0143350-00	39.3834	60.8118	69.0574	48.1989	40.3781	Hypothetical gene.
198	chr01:2374492-2376783	Os01t0143800-03	51.1299	43.2915	55.3466	57.7383	76.1271	Mitochondrial glycoprotein family protein.	Mitochondrial glycoprotein (IPR003428)
199	chr01:2377257-2378418	Os01t0143900-01	1.97738	1.64547	2.22736	2.76709	5.10442	Conserved hypothetical protein.
200	chr01:2378700-2382677	Os01t0144000-01	63.9477	51.092	66.0243	55.2413	55.5538	Conserved hypothetical protein.
201	chr01:2383582-2385672	Os01t0144100-01	12.5602	24.8998	59.2955	8.07733	18.4577	Similar to Thylakoid lumenal 15 kDa protein, chloroplast precursor (p15).	Pentapeptide repeat (IPR001646)
202	chr01:2386383-2388829	Os01t0144200-01	10.3133	10.5207	18.2818	7.10277	10.9122	Vacuolar import and degradation protein Vid24 domain containing protein.	Vacuolar import/degradation protein Vid24 (IPR018618)
203	chr01:2389215-2390816	Os01t0144300-01	2.79224	1.43174	1.43102	2.00327	2.83696	Conserved hypothetical protein.
204	chr01:2391216-2397291	Os01t0144340-00	20.6715	15.911	17.8519	24.4793	20.9995	Similar to Actin-related protein 5.	Actin-like (IPR004000)
205	chr01:2403238-2405974	Os01t0144600-01	26.7539	19.8554	20.1497	19.9499	18.864	Conserved hypothetical protein.
206	chr01:2406400-2408064	Os01t0144700-01	22.3594	41.3921	53.5514	33.7804	30.4857	Conserved hypothetical protein.
207	chr01:2414313-2414657	Os01t0144800-01	8.13402	2.44539	0.992588	6.49306	1.28757	Protein of unknown function DUF3681 domain containing protein.	Protein of unknown function DUF3681 (IPR022149)
208	chr01:2415660-2418923	Os01t0144900-01	1.23756	4.59503	10.7867	2.08775	1.90301	Hypothetical protein.
209	chr01:2452516-2456476	Os01t0145200-01	0	8.01815	27.7572	0	0	Protein of unknown function DUF3681 domain containing protein.	Protein of unknown function DUF3681 (IPR022149)
210	chr01:2488372-2491477	Os01t0146101-01	0	8.75505	19.4882	0	0	Conserved hypothetical protein.
211	chr06:9186386-9189774	Os01t0146200-01	1.0993	1.3488	0.983744	1.2279	1.3341	Protein of unknown function DUF3681 domain containing protein.	Protein of unknown function DUF3681 (IPR022149)
212	chr01:2560878-2565405	Os01t0147200-02	59.8044	41.1676	45.6118	37.3693	38.7997	Similar to IWS1 C-terminus family protein.
213	chr01:2566499-2570620	Os01t0147300-01	9.52187	10.3071	9.68755	7.32242	6.80989	Similar to membrane protein.	Peptidase S54, rhomboid (IPR002610), Peptidase S54, rhomboid domain (IPR022764)
214	chr01:2570741-2574290	Os01t0147600-00	0.269502	5.69368	5.24316	0.258055	0.341283	Conserved hypothetical protein.
215	chr01:2579479-2583596	Os01t0147700-01	46.3657	70.7487	67.2291	51.7995	44.0929	Region of unknown function XH domain containing protein.	Uncharacterised domain XH (IPR005379), XS domain (IPR005380), Zinc finger-XS domain (IPR005381)
216	chr01:2584983-2589015	Os01t0147800-01	15.4917	24.4589	23.0997	20.376	21.3871	Domain of unknown function DUF547 domain containing protein.	Domain of unknown function DUF547 (IPR006869)
217	chr01:2589486-2593692	Os01t0147900-01	236.168	143.723	241.005	176.773	270.981	Triosephosphate isomerase, Glycolytic enzyme, Key component in XA3/XA26-mediated resistance to Xoo	Aldolase-type TIM barrel (IPR013785), Triosephosphate isomerase superfamily (IPR035990), Triosephosphate isomerase (IPR000652), Triosephosphate isomerase, bacterial/eukaryotic (IPR022896), Triosephosphate isomerase, active site (IPR020861)
218	chr01:2599353-2612977	Os01t0148000-00	38.4832	32.5012	34.97	32.3791	33.362	Similar to predicted protein.	Zinc finger, N-recognin (IPR003126), Zinc finger, N-recognin, metazoa (IPR013993)
219	chr01:2613677-2623175	Os01t0148100-01	0	7.54522	19.4313	0	0	Conserved hypothetical protein.
220	chr01:2632572-2638082	Os01t0148400-01	0	15.0893	38.5953	0	0	Brix domain containing protein.	Brix domain (IPR007109)
221	chr01:2640925-2644682	Os01t0148500-01	4.08395	20.1259	45.4505	3.84498	2.3596	Protein of unknown function DUF1677, Oryza sativa family protein.	Protein of unknown function DUF1677, Oryza sativa (IPR012871)
222	chr01:2652604-2655675	Os01t0148700-01	51.7279	47.5202	45.4188	61.965	43.3475	Protein of unknown function DUF1677, Oryza sativa family protein.	Protein of unknown function DUF1677, Oryza sativa (IPR012871)
223	chr01:2665095-2668958	Os01t0149200-01	0.593826	0	0.289856	1.04246	10.4339	Hypothetical gene.
224	chr01:2669232-2673354	Os01t0149350-00	1.08676	1.0263	0.682028	1.2015	1.21648	NB-ARC domain containing protein.	Disease resistance protein (IPR000767), NB-ARC (IPR002182)
225	chr01:2680974-2686349	Os01t0149500-01	2.09212	3.20812	2.55396	3.69481	2.85837	NBS-LRR domain-containing protein, Rice blast disease resistance	P-loop containing nucleoside triphosphate hydrolase (IPR027417), NB-ARC (IPR002182), Leucine-rich repeat domain, L domain-like (IPR032675)
226	chr01:2688438-2690810	Os01t0149750-00	0.3354	0.58465	0.204738	0.54025	0.164925	Hypothetical protein.
227	chr01:2693027-2695131	Os01t0149800-01	64.5646	111.578	209.027	284.94	299.292	Metallothionein-like protein type 2.	Metallothionein, family 15, plant (IPR000347)
228	chr01:2699142-2702274	Os01t0149900-01	2.16537	2.60265	0.954669	1.49358	0.818214	Conserved hypothetical protein.
229	chr01:2707254-2711500	Os01t0150000-02	86.6422	68.0742	104.356	57.3679	63.9437	3-oxo-5-alpha-steroid 4-dehydrogenase, C-terminal domain containing protein.	3-oxo-5-alpha-steroid 4-dehydrogenase, C-terminal (IPR001104)
230	chr01:2713255-2721186	Os01t0150100-01	20.7832	20.3092	26.8615	17.4699	19.0119	Similar to Geranylgeranyltransferase type I beta subunit.	Terpenoid cylases/protein prenyltransferase alpha-alpha toroid (IPR008930)
231	chr01:2722362-2722952	Os01t0150400-00	0.720268	2.59807	2.10945	2.98933	0.684085	Similar to 3-hydroxyacyl-CoA dehydratase PASTICCINO 2A.	Protein-tyrosine phosphatase-like, PTPLA (IPR007482)
232	chr01:2729426-2730966	Os01t0150500-00	4.12664	0	0	0	0	Similar to 3-hydroxyacyl-CoA dehydratase PASTICCINO 2A.	Protein-tyrosine phosphatase-like, PTPLA (IPR007482)
233	chr01:2742132-2755538	Os01t0150800-01	0	2.4155	2.61573	1.0155	0.636203	Protein-tyrosine phosphatase-like, PTPLA domain containing protein.	Protein-tyrosine phosphatase-like, PTPLA (IPR007482)
234	chr01:2765741-2768728	Os01t0151100-01	33.1624	24.6263	25.8451	21.3785	22.1015	HSP20-like chaperone domain containing protein.
235	chr01:2770141-2774237	Os01t0151200-01	31.999	21.6281	37.1981	23.1282	38.7727	Similar to Inner membrane protein ALBINO3, chloroplast precursor. Splice isoform 2.	Membrane insertion protein, OxaA/YidC (IPR001708)
236	chr01:2776981-2790753	Os01t0151400-01	28.7246	12.1237	33.0714	12.5284	24.7653	Similar to Gamma-glutamyl transferase.	Gamma-glutamyltranspeptidase (IPR000101)
237	chr01:2791248-2795843	Os01t0151600-01	18.9714	9.1431	9.48391	8.54082	19.8463	Conserved hypothetical protein.
238	chr01:2800139-2803789	Os01t0151700-01	8.90802	20.0053	118.453	18.7635	307.933	Similar to Short-chain dehydrogenase Tic32.	Short-chain dehydrogenase/reductase SDR (IPR002198), Glucose/ribitol dehydrogenase (IPR002347), NAD(P)-binding domain (IPR016040)
239	chr01:2805579-2808321	Os01t0151900-01	1.87641	3.3454	2.015	2.7347	2.57422	Pentatricopeptide repeat domain containing protein.	Pentatricopeptide repeat (IPR002885)
240	chr01:2811340-2814905	Os01t0152000-01	1.11809	3.19838	2.8816	2.09813	1.13272	Protein kinase, core domain containing protein.	Protein kinase, catalytic domain (IPR000719), Leucine-rich repeat (IPR001611), Serine/threonine-protein kinase, active site (IPR008271), Protein kinase-like domain (IPR011009), Leucine-rich repeat-containing N-terminal, type 2 (IPR013210), Concanavalin A-like lectin/glucanase, subgroup (IPR013320), Protein kinase, ATP binding site (IPR017441), Serine/threonine-protein kinase-like domain (IPR01744…
241	chr01:2819590-2820770	Os01t0152300-00	35.2	115.277	57.5151	142.285	13.8355	Similar to Histone H2B.1.	Histone H2B (IPR000558), Histone core (IPR007125), Histone-fold (IPR009072)
242	chr01:2825577-2836972	Os01t0152600-00	1.53719	2.47922	0.322866	3.75382	1.83488	Protein kinase, catalytic domain domain containing protein.	Protein kinase, catalytic domain (IPR000719), Leucine-rich repeat (IPR001611), Serine/threonine-protein kinase, active site (IPR008271), Protein kinase-like domain (IPR011009), Leucine-rich repeat-containing N-terminal, type 2 (IPR013210), Protein kinase, ATP binding site (IPR017441), Serine/threonine-protein kinase-like domain (IPR017442)
243	chr01:2837375-2845209	Os01t0152800-01	5.80882	10.9045	8.27763	12.6278	5.82005	Protein kinase, core domain containing protein.	Protein kinase, catalytic domain (IPR000719), Leucine-rich repeat (IPR001611), Serine/threonine-protein kinase, active site (IPR008271), Protein kinase-like domain (IPR011009), Leucine-rich repeat-containing N-terminal, type 2 (IPR013210), Concanavalin A-like lectin/glucanase, subgroup (IPR013320), Protein kinase, ATP binding site (IPR017441), Serine/threonine-protein kinase-like domain (IPR01744…
244	chr01:2847048-2849131	Os01t0152950-00	11.6016	10.0767	12.4006	7.75652	7.80163	Cyclin-like F-box domain containing protein.	F-box domain, Skp2-like (IPR022364)
245	chr01:2851102-2855335	Os01t0153000-00	1.52518	1.77555	0.0582635	4.52255	2.5092	Protein kinase, catalytic domain domain containing protein.	Protein kinase, catalytic domain (IPR000719), Leucine-rich repeat (IPR001611), Serine/threonine-protein kinase, active site (IPR008271), Protein kinase-like domain (IPR011009), Leucine-rich repeat-containing N-terminal, type 2 (IPR013210), Protein kinase, ATP binding site (IPR017441), Serine/threonine-protein kinase-like domain (IPR017442)
246	chr01:2856540-2858131	Os01t0153100-00	124.683	410.851	248.549	477.522	111.183	Similar to Histone H2B-3 (Fragment).	Histone H2B (IPR000558), Histone core (IPR007125), Histone-fold (IPR009072)
247	chr01:29165551-29165976	Os01t0153150-01	1.95834	1.56969	67.55	0	1.03331	Hypothetical conserved gene.
248	chr01:2862509-2867447	Os01t0153250-00	4.48975	4.94781	5.25408	5.00577	4.305	Hypothetical conserved gene.	Pentatricopeptide repeat (IPR002885), Tetratricopeptide-like helical (IPR011990)
249	chr01:2872112-2872964	Os01t0153300-00	104.995	371.614	253.622	483.048	125.006	Similar to Histone H2B.1.	Histone H2B (IPR000558), Histone core (IPR007125), Histone-fold (IPR009072)
250	chr01:2873591-2882702	Os01t0153400-01	23.7283	18.2969	19.0476	22.0118	19.8314	Similar to tRNA synthetase class II (D, K and N) family protein.	Aspartyl/Asparaginyl-tRNA synthetase, class IIb (IPR002312), GAD domain (IPR004115), Aminoacyl-tRNA synthetase, class II (D/K/N) (IPR004364), Aspartyl-tRNA synthetase, class IIb, bacterial/mitochondrial-type (IPR004524), Aminoacyl-tRNA synthetase, class II (IPR006195), Aminoacyl-tRNA synthetase, class II (D/K/N)-like (IPR018150)
251	chr01:2892916-2896052	Os01t0153700-01	4.89724	8.56467	12.9459	3.61751	3.93699	Conserved hypothetical protein.
252	chr12:7128013-7128935	Os01t0154000-01	1.62044	0.486953	0.790965	1.48692	0.641266	Conserved hypothetical protein.
253	chr01:2905356-2905918	Os01t0154250-00	0	0.486608	0	0.646026	1.02519	Hypothetical protein.
254	chr01:2922637-2925016	Os01t0154300-00	1.30673	2.65056	5.26213	4.27477	3.05177	Hypothetical conserved gene.
255	chr01:2925914-2928742	Os01t0154500-01	1.01133	5.92569	5.0886	5.0125	4.0815	Protein of unknown function DUF674 domain containing protein.	Protein of unknown function DUF674 (IPR007750)
256	chr01:2931880-2932799	Os01t0154600-01	0.72666	0.14558	2.6011	0.695787	0.920208	Protein of unknown function DUF674 domain containing protein.	Protein of unknown function DUF674 (IPR007750)
257	chr01:2971147-2980523	Os01t0155400-01	23.8892	17.3924	28.515	22.5459	33.3129	Conserved hypothetical protein.
258	chr01:2982752-2983931	Os01t0155500-01	0	0.713688	1.39108	1.3644	0.300747	Protein kinase, catalytic domain domain containing protein.	Protein kinase, catalytic domain (IPR000719), Serine-threonine/tyrosine-protein kinase (IPR001245), Serine/threonine-protein kinase, catalytic domain (IPR002290), Serine/threonine-protein kinase, active site (IPR008271), Protein kinase-like domain (IPR011009), Protein kinase, ATP binding site (IPR017441), Tyrosine-protein kinase, catalytic domain (IPR020635), Malectin-like carbohydrate-binding do…
259	chr01:2986167-2989289	Os01t0155600-02	85.4365	82.6026	92.2948	90.051	73.6765	Similar to Splicing factor RSZ33.	RNA recognition motif domain (IPR000504), Zinc finger, CCHC-type (IPR001878), Nucleotide-binding, alpha-beta plait (IPR012677), Zinc finger, CCHC retroviral-type (IPR013084)
260	chr01:2999582-3001087	Os01t0155800-01	24.6351	3.70177	4.34229	7.64481	0.433287	Conserved hypothetical protein.
261	chr01:3005254-3006047	Os01t0156000-01	64.1795	0	0	0.292642	0.387018	Similar to Myb family DNA-binding protein.	SANT domain, DNA binding (IPR001005), Myb-like DNA-binding domain, SHAQKYF class (IPR006447), Homeodomain-like (IPR009057), Homeodomain-related (IPR012287), Myb, DNA-binding (IPR014778), Transcription regulator HTH, Myb-type, DNA-binding (IPR017930)
262	chr01:3013887-3014745	Os01t0156300-01	12.0042	1.20245	5.4254	2.27042	4.29301	Similar to Cappuccino protein.	Protein of unknown function DUF1110 (IPR010535)
263	chr01:3044178-3047205	Os01t0157900-01	42.1747	30.068	42.2724	41.7776	58.1565	Protein of unknown function Cys-rich family protein.	Uncharacterised protein family Cys-rich (IPR006461)
264	chr01:3047401-3053155	Os01t0158100-01	15.1262	12.9579	17.559	16.1498	16.1251	Pentatricopeptide repeat containing protein.
265	chr01:3054324-3057382	Os01t0158200-01	14.3053	12.5935	18.7965	15.3003	18.4582	Similar to Serine carboxypeptidase II-1 precursor (EC 3.4.16.6) (CP-MII.1) (Fragment).	Peptidase S10, serine carboxypeptidase (IPR001563), Peptidase S10, serine carboxypeptidase, active site (IPR018202)
266	chr01:3058522-3059694	Os01t0158400-02	1.40054	1.7505	3.61627	3.87292	4.76127	Galactose-binding like domain containing protein.
267	chr01:3060989-3066071	Os01t0158500-01	2.99389	2.55682	0.692228	0.754327	0.698402	Similar to arginyl-tRNA synthetase.	Arginyl-tRNA synthetase, class Ia (IPR001278), Aminoacyl-tRNA synthetase, class I, conserved site (IPR001412), Arginyl tRNA synthetase, class Ia, N-terminal (IPR005148), DALR anticodon binding (IPR008909), Aminoacyl-tRNA synthetase, class 1a, anticodon-binding (IPR009080), Rossmann-like alpha/beta/alpha sandwich fold (IPR014729), Arginyl-tRNA synthetase, class Ia, core (IPR015945)
268	chr01:3067298-3071257	Os01t0158600-01	1.23171	1.79746	2.45702	0.914686	1.55861	Leucine-rich repeat, N-terminal domain containing protein.	Leucine-rich repeat (IPR001611), Leucine-rich repeat-containing N-terminal, type 2 (IPR013210)
269	chr01:3085378-3090880	Os01t0158900-01	24.1438	21.4296	23.0801	22.0549	20.5598	Zinc finger, NF-X1-type domain containing protein.	Zinc finger, NF-X1-type (IPR000967), Zinc finger, RING-type (IPR001841), Zinc finger, PHD-type, conserved site (IPR019786)
270	chr01:3091303-3092783	Os01t0159000-01	59.1568	6.05924	1.30443	1.82209	1.80746	Similar to cDNA clone:J023049H21, full insert sequence.
271	chr01:3099402-3105298	Os01t0159300-01	98.142	7.3901	7.1457	10.6521	14.2191	Zinc finger, RING/FYVE/PHD-type domain containing protein.	Zinc finger, RING-type (IPR001841), Zinc finger, RING/FYVE/PHD-type (IPR013083), Zinc finger, C3HC4 RING-type (IPR018957)
272	chr01:3108179-3113958	Os01t0159400-01	57.4029	24.8221	24.2752	23.5118	35.172	Similar to Acyl-coenzyme A oxidase 4, peroxisomal (EC 1.3.3.6) (AOX 4) (Short- chain acyl-CoA oxidase) (SAOX) (AtCX4) (G6p) (AtG6).	Acyl-CoA dehydrogenase, conserved site (IPR006089), Acyl-CoA oxidase/dehydrogenase, type 1 (IPR006090), Acyl-CoA oxidase/dehydrogenase, central domain (IPR006091), Acyl-CoA dehydrogenase, N-terminal (IPR006092), Acyl-CoA dehydrogenase/oxidase C-terminal (IPR009075), Acyl-CoA dehydrogenase/oxidase (IPR009100), Acyl-CoA dehydrogenase/oxidase, N-terminal (IPR013786)
273	chr01:3128980-3130665	Os01t0159800-02	1.43372	2.74215	4.11487	2.19467	3.11371	Basic helix-loop-helix (bHLH) transcription factor, Mediation of seed germination, Seedling recovery from salt stress	Helix-loop-helix DNA-binding domain superfamily (IPR036638), Myc-type, basic helix-loop-helix (bHLH) domain (IPR011598)
274	chr01:3136224-3140205	Os01t0160150-00	1.55072	1.86388	2.88356	3.69998	3.57685	Hypothetical protein.
275	chr01:3181977-3183620	Os01t0160700-00	1.72123	1.76461	3.2618	1.4541	2.14763	Leucine-rich repeat, N-terminal domain containing protein.	Leucine-rich repeat (IPR001611), Leucine-rich repeat-containing N-terminal, type 2 (IPR013210)
276	chr01:3243565-3243904	Os01t0162001-00	0	1.26517	2.0541	3.3593	1.66534	Hypothetical gene.
277	chr01:3260065-3263593	Os01t0162500-01	0	2.94308	6.66392	0	0	Leucine-rich repeat-containing N-terminal, type 2 domain containing protein.	Leucine-rich repeat-containing N-terminal, type 2 (IPR013210)
278	chr01:3272708-3278278	Os01t0162701-01	0	2.56131	7.79178	0	0	Hypothetical gene.
279	chr01:3283057-3287470	Os01t0163000-01	0.360759	2.16839	1.05655	0.806058	0.685271	Leucine-rich repeat, N-terminal domain containing protein.	Leucine-rich repeat (IPR001611), Leucine-rich repeat-containing N-terminal, type 2 (IPR013210)
280	chr01:3323180-3328307	Os01t0164400-01	29.4531	28.7472	26.5486	33.5756	26.7279	Similar to TAF15b (TBP-ASSOCIATED FACTOR 15b); binding / nucleic acid binding / nucleotide binding / zinc ion binding.	RNA recognition motif domain (IPR000504), Nucleotide-binding, alpha-beta plait (IPR012677)
281	chr01:3328471-3332007	Os01t0164500-01	11.4893	12.4934	12.0482	13.5455	9.47487	Similar to ATP-dependent RNA helicase-like protein.	RNA helicase, ATP-dependent, DEAD-box, conserved site (IPR000629), Helicase, C-terminal (IPR001650), DNA/RNA helicase, DEAD/DEAH box type, N-terminal (IPR011545), DEAD-like helicase (IPR014001), RNA helicase, DEAD-box type, Q motif (IPR014014)
282	chr01:3332763-3336064	Os01t0164600-01	3.93694	5.17999	5.41637	3.04912	4.87214	Protein phosphatase 2C-related domain containing protein.	Protein phosphatase 2C-like (IPR001932)
283	chr01:3336257-3343239	Os01t0164700-01	16.9118	16.804	17.3904	16.66	22.5943	Uncharacterised protein family UPF0363 domain containing protein.	Uncharacterised protein family UPF0363 (IPR007317)
284	chr01:3343485-3355078	Os01t0164800-01	13.2829	8.20461	4.84877	10.5712	5.94893	Breast cancer type 2 susceptibility protein domain containing protein.	Breast cancer type 2 susceptibility protein (IPR015525), Nucleic acid-binding, OB-fold-like (IPR016027)
285	chr01:3356326-3367690	Os01t0165000-02	17.7621	27.44	60.185	30.6924	64.3167	DRE binding protein 2.	Pathogenesis-related transcriptional factor/ERF, DNA-binding (IPR001471), DNA-binding, integrase-type (IPR016177)
286	chr01:3376520-3377355	Os01t0165600-00	1.15184	1.38457	2.47383	1.17643	3.20901	Similar to H0323C08.17 protein.
287	chr01:3386490-3390897	Os01t0165800-01	13.1808	11.4344	10.5525	12.1796	11.8901	DNA-binding HORMA domain containing protein.	DNA-binding HORMA (IPR003511), F-box domain, Skp2-like (IPR022364)
288	chr01:3397337-3400527	Os01t0166100-01	7.37852	13.1015	31.7594	19.5167	22.5455	Similar to Ca(2+)-dependent nuclease.	Thermonuclease active site (IPR002071), Staphylococcal nuclease (SNase-like) (IPR006021), Staphylococcal nuclease (SNase-like), OB-fold (IPR016071)
289	chr01:3401464-3403974	Os01t0166200-01	2.96623	4.40703	4.06804	5.17587	2.46483	Hypothetical protein.
290	chr01:3405421-3407686	Os01t0166400-01	4.56356	6.19896	5.26241	3.7404	5.59576	Similar to phosphatidylinositolglycan-related.	GPI-GlcNAc transferase complex, PIG-H component, conserved domain (IPR019328)
291	chr01:3414287-3415988	Os01t0166500-02	16.1925	17.2423	24.7389	22.2509	21.4831	Conserved hypothetical protein.
292	chr01:3422333-3430079	Os01t0166700-01	21.9658	32.5542	9.67005	19.7134	5.06196	Saposin family protein.	Saposin-like type B, 1 (IPR007856), Saposin-like type B, 2 (IPR008138), Saposin B (IPR008139), Saposin (IPR008373), Saposin-like (IPR011001)
293	chr01:3431616-3433894	Os01t0167100-01	6.97948	4.73258	3.83829	4.19725	2.69151	Hypothetical protein.
294	chr01:3445031-3446417	Os01t0167400-01	15.9377	7.6591	5.35433	1.96929	0.976712	Similar to Protein synthesis inhibitor II (EC 3.2.2.22) (Ribosome-inactivating protein II) (rRNA N-glycosidase).	Ribosome-inactivating protein (IPR001574), Ribosome-inactivating protein, subdomain 1 (IPR016138), Ribosome-inactivating protein subgroup (IPR017989)
295	chr01:3446948-3450214	Os01t0167500-01	51.8123	42.7714	47.3843	48.1318	50.6119	Protein of unknown function DUF250 domain containing protein.	Domain of unknown function DUF250 (IPR004853)
296	chr01:3452894-3462939	Os01t0167600-00	4.36333	6.99796	3.39345	7.16413	1.24673	Hypothetical conserved gene.
297	chr01:3463316-3467610	Os01t0167700-01	5.91369	5.97678	4.1623	8.5073	2.64229	Conserved hypothetical protein.
298	chr01:3467866-3472113	Os01t0167800-01	11.0952	4.00783	6.0926	6.0925	6.56664	Conserved hypothetical protein.
299	chr01:3473731-3477997	Os01t0167900-01	14.5038	6.72707	11.5244	8.57748	21.675	KIP1-like domain containing protein.	KIP1-like (IPR011684)
300	chr01:3479388-3484570	Os01t0168100-01	89.4471	74.7179	76.0435	81.9501	50.6406	KIP1-like domain containing protein.	KIP1-like (IPR011684)
301	chr01:3489381-3491982	Os01t0168200-01	3.78793	4.0473	3.28703	4.36576	5.11013	Similar to Thioredoxin-like protein.	Thioredoxin (IPR005746), Thioredoxin-like fold (IPR012336), Thioredoxin domain (IPR013766), Thioredoxin, conserved site (IPR017937)
302	chr01:3493091-3496661	Os01t0168350-00	23.5545	20.7072	22.1396	21.2163	18.3038	Non-protein coding transcript.
303	chr01:3500933-3504957	Os01t0168400-01	16.505	14.3519	15.4711	14.4272	16.7163	Zinc finger, RING/FYVE/PHD-type domain containing protein.	Zinc finger, RING-type (IPR001841), Zinc finger, RING/FYVE/PHD-type (IPR013083), Zinc finger, RING-type, conserved site (IPR017907), Zinc finger, C3HC4 RING-type (IPR018957)
304	chr01:3505669-3510460	Os01t0168500-01	27.5655	18.4563	23.7336	19.5686	21.5968	WD40 repeat-like domain containing protein.	WD40 repeat (IPR001680), WD40 repeat-like-containing domain (IPR011046), WD40/YVTN repeat-like-containing domain (IPR015943), WD40 repeat, subgroup (IPR019781)
305	chr01:3511802-3515904	Os01t0168600-01	11.2912	6.43768	11.7294	8.06165	7.01181	Similar to predicted protein.	GDP-fucose protein O-fucosyltransferase (IPR019378)
306	chr01:3516631-3519231	Os01t0168850-01	4.38006	4.26187	3.4615	3.66113	1.8489	Hypothetical gene.
307	chr01:3520553-3521576	Os01t0169000-00	0	0	0	0	1.96444	Hypothetical protein.
308	chr01:3551724-3552299	Os01t0169400-01	1.17208	0.704507	0	1.62121	0.494756	Similar to LOB domain protein 25.	Lateral organ boundaries, LOB (IPR004883)
309	chr01:3559250-3574316	Os01t0169500-02	28.097	27.6733	26.4471	28.744	23.6337	Hypothetical conserved gene.
310	chr01:3577504-3582235	Os01t0169800-01	0.629712	11.6897	23.4356	14.2507	9.36575	Tryptophan aminotransferase, Indole-3-acetic acid (IAA) biosynthesis	Pyridoxal phosphate-dependent transferase (IPR015424), EGF-like, alliinase (IPR006947), Allinase, C-terminal (IPR006948), Pyridoxal phosphate-dependent transferase, major region, subdomain 1 (IPR015421), Pyridoxal phosphate-dependent transferase, major region, subdomain 2 (IPR015422)
311	chr01:3591792-3596135	Os01t0169900-01	30.6456	31.6212	34.148	35.1049	30.7425	Protein of unknown function DUF1421 family protein.	Protein of unknown function DUF1421 (IPR010820)
312	chr01:3598582-3599724	Os01t0170000-01	2.79321	1.02588	3.48428	0.198105	0.294766	Raffinose synthase family protein.	Raffinose synthase (IPR008811), Glycoside hydrolase, superfamily (IPR017853)
313	chr01:3609591-3616318	Os01t0170100-01	4.20065	4.4429	6.06568	3.89588	4.20087	D111/G-patch domain containing protein.	D111/G-patch (IPR000467)
314	chr01:3621011-3625544	Os01t0170300-01	3.32703	15.2455	28.1828	14.9533	10.8951	Serine/threonine protein kinase-related domain containing protein.	Protein kinase, catalytic domain (IPR000719), Leucine-rich repeat (IPR001611), Serine/threonine-protein kinase, active site (IPR008271), Protein kinase-like domain (IPR011009), Leucine-rich repeat-containing N-terminal, type 2 (IPR013210), Protein kinase, ATP binding site (IPR017441), Serine/threonine-protein kinase-like domain (IPR017442)
315	chr01:3633212-3639653	Os01t0170500-01	30.2812	23.0571	17.2008	29.7224	28.8083	Protein of unknown function DUF239, plant domain containing protein.	Glucoamylase, putatuve (IPR004314)
316	chr01:3645498-3650689	Os01t0170600-01	15.1943	18.6662	14.6375	22.76	16.411	Hypothetical conserved gene.
317	chr01:3652073-3659236	Os01t0170700-01	0.884822	1.83716	1.9967	2.33986	1.48821	Thiol-activated cytolysin family protein.
318	chr01:3661068-3664744	Os01t0170800-01	3.16267	3.53455	2.70834	5.50706	3.5659	Pentatricopeptide repeat domain containing protein.	Pentatricopeptide repeat (IPR002885), Tetratricopeptide-like helical (IPR011990)
319	chr01:3664988-3665955	Os01t0170900-01	1.71585	4.23953	6.70026	6.6933	6.57895	Conserved hypothetical protein.
320	chr01:3667218-3673637	Os01t0171000-01	16.0788	22.6877	30.4754	25.9569	31.3459	BRASSINOSTEROID INSENSITIVE 1-associated receptor kinase 1 precursor (EC 2.7.1.37) (BRI1-associated receptor kinase 1) (Somatic embryogenesis receptor-like kinase 3).	Protein kinase, catalytic domain (IPR000719), Serine/threonine-protein kinase, catalytic domain (IPR002290), Serine/threonine-protein kinase, active site (IPR008271), Protein kinase-like domain (IPR011009), Leucine-rich repeat-containing N-terminal, type 2 (IPR013210), Concanavalin A-like lectin/glucanase, subgroup (IPR013320), Protein kinase, ATP binding site (IPR017441), Serine/threonine-protei…
321	chr01:3681702-3687471	Os01t0171200-01	3.21795	3.98378	2.94787	2.90005	1.19932	Conserved hypothetical protein.
322	chr01:3696007-3700072	Os01t0171800-01	52.2962	15.081	23.0679	15.0846	15.0878	Conserved hypothetical protein.
323	chr01:3705282-3709108	Os01t0172000-01	20.0064	14.9604	18.6049	17.5687	16.6632	Glycosyltransferase, ALG3 domain containing protein.	Glycosyltransferase, ALG3 (IPR007873)
324	chr01:3711190-3712405	Os01t0172100-01	0.977507	1.87997	3.24454	1.9967	1.73302	Similar to Triose phosphate/phosphate translocator, non-green plastid, chloroplast precursor (CTPT).	Drug/metabolite transporter (IPR000620), Tpt phosphate/phosphoenolpyruvate translocator (IPR004696), Domain of unknown function DUF250 (IPR004853)
325	chr01:3713049-3718671	Os01t0172200-01	81.3396	71.8455	64.569	70.6319	70.4218	DNA/RNA helicase, DEAD/DEAH box type, N-terminal domain containing protein.	RNA helicase, ATP-dependent, DEAD-box, conserved site (IPR000629), WW/Rsp5/WWP (IPR001202), Helicase, C-terminal (IPR001650), DNA/RNA helicase, DEAD/DEAH box type, N-terminal (IPR011545), DEAD-like helicase (IPR014001), RNA helicase, DEAD-box type, Q motif (IPR014014)
326	chr01:3720100-3723192	Os01t0172300-01	30.0069	11.3209	14.633	12.8827	16.8141	Conserved hypothetical protein.
327	chr01:3724388-3729754	Os01t0172400-03	76.731	69.0241	85.8566	61.7568	84.3977	Phospholipase D alpha 1 precursor (EC 3.1.4.4) (PLD alpha 1) (Choline phosphatase 1) (Phosphatidylcholine-hydrolyzing phospholipase D 1).	C2 calcium-dependent membrane targeting (IPR000008), Phospholipase D/Transphosphatidylase (IPR001736), C2 calcium/lipid-binding domain, CaLB (IPR008973), Phospholipase D, plant (IPR011402), Phospholipase D (IPR015679), Phospholipase D, C-terminal (IPR024632)
328	chr01:3735908-3736860	Os01t0172800-01	12.4454	10.5185	13.6683	12.8473	12.9899	Embryo-specific 3 family protein.	Lipase/lipooxygenase, PLAT/LH2 (IPR008976), Embryo-specific 3 (IPR010417)
329	chr01:3739660-3742064	Os01t0173000-01	2.12202	2.18463	1.89263	0.773425	1.0741	Putative thiol-disulphide oxidoreductase DCC domain containing protein.	Putative thiol-disulphide oxidoreductase DCC (IPR007263)
330	chr01:3742490-3744546	Os01t0173100-01	78.1833	76.8525	71.28	57.4349	54.8462	Alba, DNA/RNA-binding protein family protein.	DNA/RNA-binding protein Alba-like (IPR002775), Uncharacterised conserved protein UCP030333, DNA/RNA-binding Alba-related (IPR014560)
331	chr01:3804462-3810727	Os01t0173900-01	46.5878	26.8641	20.2199	23.9125	9.54194	Similar to MRP-like ABC transporter.	ABC transporter, transmembrane domain (IPR001140), ABC transporter-like (IPR003439), ATPase, AAA+ type, core (IPR003593), ABC transporter, transmembrane domain, type 1 (IPR011527), ABC transporter, conserved site (IPR017871), ABC transporter, integral membrane type 1 (IPR017940)
332	chr01:3810862-3812637	Os01t0174000-00	71.3407	31.823	30.3887	38.395	23.7079	Similar to BZIP transcription factor (Fragment).	Basic-leucine zipper (bZIP) transcription factor (IPR004827), bZIP transcription factor, bZIP-1 (IPR011616)
333	chr01:3815704-3824539	Os01t0174100-01	13.8055	11.4725	14.9857	11.4028	13.3458	Conserved hypothetical protein.
334	chr01:3827042-3830339	Os01t0174400-01	17.5889	11.7378	17.0431	11.4151	13.2269	Hypothetical gene.
335	chr01:3830476-3831956	Os01t0174600-01	0.899722	0.463477	14.6808	0	0	Zinc finger, CCCH-type domain containing protein.	Zinc finger, CCCH-type (IPR000571)
336	chr01:3835096-3842629	Os01t0174700-01	13.6341	21.1426	26.6188	25.3122	18.2833	Similar to Akt (Fragment).	Protein kinase, catalytic domain (IPR000719), Serine/threonine-protein kinase, catalytic domain (IPR002290), Serine/threonine-protein kinase, active site (IPR008271), Protein kinase-like domain (IPR011009), Serine/threonine-protein kinase-like domain (IPR017442)
337	chr01:3842762-3845534	Os01t0174900-01	56.3892	43.2317	44.1098	39.3977	40.6823	Thioredoxin fold domain containing protein.	Glutaredoxin (IPR002109), Monothiol glutaredoxin-related (IPR004480), Thioredoxin-like fold (IPR012336)
338	chr01:3846091-3850262	Os01t0175000-03	85.0082	63.9982	77.7691	61.2818	74.1107	Similar to Biostress-resistance-related protein (Fragment).	Phospholipase/carboxylesterase/thioesterase (IPR003140)
339	chr01:3855081-3856073	Os01t0175100-01	52.0631	67.6846	16.5814	18.6789	34.777	Kv1.4 voltage-gated K+ channel family protein.
340	chr01:3870816-3874320	Os01t0175400-01	3.78077	4.38133	4.26129	5.83942	5.1343	Ankyrin repeat containing protein.	Ankyrin repeat (IPR002110), Ankyrin repeat-containing domain (IPR020683)
341	chr01:3875674-3877789	Os01t0175500-01	8.56034	6.93945	4.22323	5.27039	5.91419	Protein of unknown function DUF1618 domain containing protein.	Domain of unknown function DUF1618 (IPR011676)
342	chr01:3894022-3900087	Os01t0175733-00	3.72147	3.92366	1.91212	1.54189	0.6821	Hypothetical protein.
343	chr01:3914731-3916361	Os01t0175850-00	10.217	0.491218	0.199484	0.684754	0.517534	UDP-glucuronosyl/UDP-glucosyltransferase domain containing protein.	UDP-glucuronosyl/UDP-glucosyltransferase (IPR002213)
344	chr01:3917547-3929659	Os01t0176200-02	6.93562	1.46674	3.25523	1.72463	3.94013	UDP-glucuronosyl/UDP-glucosyltransferase family protein.	UDP-glucuronosyl/UDP-glucosyltransferase (IPR002213)
345	chr01:3932342-3942458	Os01t0176500-02	5.27184	24.6893	6.9627	35.3	1.60831	Hypothetical conserved gene.
346	chr01:3952879-3955430	Os01t0176700-01	4.05322	1.63867	2.30219	1.78746	1.84314	Myb-like DNA-binding domain, SHAQKYF class domain containing protein.	Myb-like DNA-binding domain, SHAQKYF class (IPR006447), Homeodomain-like (IPR009057), Homeodomain-related (IPR012287), Myb, DNA-binding (IPR014778), Transcription regulator HTH, Myb-type, DNA-binding (IPR017930)
347	chr02:28220347-28221182	Os01t0176900-00	0	0	0.674681	0.514687	1.67744	BZR1, transcriptional repressor domain containing protein.	BZR1, transcriptional repressor (IPR008540)
348	chr01:3975881-3984886	Os01t0177100-02	20.8538	17.3314	7.07128	11.4092	3.93316	Similar to STYLOSA protein.	WD40 repeat (IPR001680), LisH dimerisation motif (IPR006594), WD40 repeat-like-containing domain (IPR011046), LisH dimerisation motif, subgroup (IPR013720), WD40/YVTN repeat-like-containing domain (IPR015943), WD40-repeat-containing domain (IPR017986), WD40 repeat, conserved site (IPR019775), WD40 repeat, subgroup (IPR019781), WD40 repeat 2 (IPR019782)
349	chr01:3986602-3997637	Os01t0177200-01	50.0418	39.8216	53.8236	53.0384	57.643	Similar to Ubiquitin-specific protease 14.	Ubiquitin-associated/translation elongation factor EF1B, N-terminal (IPR000449), Peptidase C19, ubiquitin carboxyl-terminal hydrolase 2 (IPR001394), Zinc finger, UBP-type (IPR001607), UBA-like (IPR009060), Zinc finger, RING/FYVE/PHD-type (IPR013083), Ubiquitin-associated/translation elongation factor EF1B, N-terminal, eukaryote (IPR015940), Ubiquitinyl hydrolase (IPR016652), Peptidase C19, ubiqui…
350	chr01:4002369-4005040	Os01t0177400-01	340.096	53.2778	82.8675	42.6661	21.6514	GA 3 beta-hydroxylase2, GA metabolism	Oxoglutarate/iron-dependent oxygenase (IPR005123)
351	chr01:4032008-4043682	Os01t0177900-02	43.3646	39.2618	95.8477	55.7154	89.87	Similar to Pleiotropic drug resistance protein 6.	ABC-2 type transporter (IPR013525)
352	chr01:4051823-4057783	Os01t0178000-01	36.1797	20.7278	22.961	14.2017	19.7272	Pyridoxal phosphate-dependent transferase, major region, subdomain 1 domain containing protein.	Aminotransferases, class-I, pyridoxal-phosphate-binding site (IPR004838), Aminotransferase, class I/classII (IPR004839), Pyridoxal phosphate-dependent transferase, major region, subdomain 1 (IPR015421), Pyridoxal phosphate-dependent transferase, major region, subdomain 2 (IPR015422), Pyridoxal phosphate-dependent transferase, major domain (IPR015424)
353	chr01:4059488-4063234	Os01t0178100-01	17.2796	14.5387	12.8587	12.3906	12.9464	Region of unknown function DUF1767 domain containing protein.	Domain of unknown function DUF1767 (IPR013894)
354	chr01:4063716-4067315	Os01t0178300-01	3.3527	2.75655	0.330105	3.24285	0.680714	Plasma membrane-localized small peptide, Aluminum tolerance	Cysteine-rich transmembrane CYSTM domain (IPR028144)
355	chr01:4068441-4071668	Os01t0178400-01	18.1225	22.0645	18.085	22.3634	13.4934	Similar to Protein phosphatase 2A B'kappa subunit.	Protein phosphatase 2A, regulatory B subunit, B56 (IPR002554), Armadillo-type fold (IPR016024)
356	chr01:4073820-4076443	Os01t0178500-02	4.4509	12.0805	11.4935	11.5475	2.95457	A member of rice Aux/IAA family, Cross-talk of auxin and brassinosteroid signaling pathways, Plant morphogenesis	PB1 domain (IPR000270), AUX/IAA domain (IPR033389)
357	chr01:4081196-4082834	Os01t0178600-00	8.2297	3.8468	1.78536	0.84307	0	Peptidase A1 domain containing protein.	Peptidase A1 (IPR001461), Peptidase aspartic, catalytic (IPR009007), Peptidase aspartic (IPR021109)
358	chr01:4091052-4094811	Os01t0178700-01	3.21036	3.3766	3.21814	4.99635	2.41276	Similar to Protein binding protein.	Zinc finger, RING-type (IPR001841), Zinc finger, RING/FYVE/PHD-type (IPR013083), Zinc finger, RING-H2-type (IPR024766)
359	chr01:4099227-4101783	Os01t0178850-00	1.40116	5.85677	25.9514	18.8518	36.3563	Similar to predicted protein.	DVL (IPR012552)
360	chr01:4102253-4109505	Os01t0178900-01	4.07081	3.96962	3.06019	3.34975	2.10283	Similar to Symbiosis-related disease resistance protein (Fragment).
361	chr01:4110322-4112119	Os01t0179000-01	75.466	3.4085	1.65889	9.11419	1.79501	Transferase family protein.	Transferase (IPR003480), Chloramphenicol acetyltransferase-like domain (IPR023213)
362	chr01:4117976-4122707	Os01t0179200-01	40.2655	23.8343	32.3767	22.136	24.7275	Syntaxin, N-terminal domain containing protein.	Target SNARE coiled-coil domain (IPR000727), Syntaxin, N-terminal (IPR006011), Syntaxin/epimorphin, conserved site (IPR006012), t-SNARE (IPR010989)
363	chr01:4122965-4126795	Os01t0179300-01	63.4332	38.2858	44.9363	45.5975	35.8541	Similar to BRI1-KD interacting protein 128 (Fragment).
364	chr01:4127186-4140806	Os01t0179400-01	11.4004	11.2613	12.8411	13.1652	11.5078	Amyloplast-localized protein containing DUF490, Regulation of starch grain sizes	Protein of unknown function DUF490 (IPR007452)
365	chr01:4142587-4150496	Os01t0179500-01	30.3593	19.2651	23.2103	21.2451	18.3708	Enhancer of polycomb-like, N-terminal domain containing protein.	Enhancer of polycomb-like, N-terminal (IPR019542)
366	chr01:4152938-4154780	Os01t0179600-01	56.4944	20.3711	17.0232	16.5251	18.3925	UDP-glucuronosyl/UDP-glucosyltransferase family protein.	UDP-glucuronosyl/UDP-glucosyltransferase (IPR002213)
367	chr01:4160602-4164396	Os01t0179700-01	64.0896	44.4438	71.8601	54.745	68.0818	Similar to GTP-binding protein YPTM2.	Small GTPase superfamily (IPR001806), Ran GTPase (IPR002041), Small GTPase superfamily, Rho type (IPR003578), Small GTPase superfamily, Rab type (IPR003579), Small GTP-binding protein domain (IPR005225), Small GTPase superfamily, Ras type (IPR020849), Small GTPase superfamily, ARF type (IPR024156)
368	chr01:4167265-4173480	Os01t0179800-01	10.5325	1.76072	3.51394	5.09346	5.35956	TMS membrane protein/tumour differentially expressed protein family protein.	TMS membrane protein/tumour differentially expressed protein (IPR005016)
369	chr01:4179018-4181416	Os01t0180000-01	101.466	49.3575	46.511	72.0167	53.3491	Pistil-specific extensin-like protein family protein.	Leucine-rich repeat (IPR001611)
370	chr01:4208492-4213295	Os01t0180300-01	14.0742	13.9966	17.8954	14.7445	17.8652	Lipoprotein, type 6 family protein.
371	chr01:4214910-4217613	Os01t0180400-01	27.4713	24.9343	33.2635	30.1803	28.5258	Protein of unknown function DUF581 domain containing protein.	Protein of unknown function DUF581 (IPR007650)
372	chr01:4234521-4244529	Os01t0180600-01	14.9544	18.6077	11.8509	29.188	12.9803	Similar to MutS homolog 7 (Fragment).	DNA mismatch repair protein MutS, C-terminal (IPR000432), DNA mismatch repair protein MutS-like, N-terminal (IPR007695), DNA mismatch repair protein MutS, core (IPR007696), DNA mismatch repair protein MutS, connector (IPR007860), DNA mismatch repair protein MutS-homologue MSH6 (IPR015536), DNA mismatch repair protein MutS, N-terminal (IPR016151)
373	chr01:4245281-4249834	Os01t0180700-01	5.41567	11.4378	4.53168	14.6418	1.73903	Hypothetical conserved gene.
374	chr01:4253851-4259634	Os01t0180800-01	132.306	66.0684	109.7	159.673	105.469	Heat shock protein Hsp70 family protein.	Heat shock protein Hsp70 (IPR001023), Heat shock protein 70 (IPR013126)
375	chr01:4272587-4276345	Os01t0181000-00	20.237	20.1052	19.756	17.9693	14.1848	Frigida-like domain containing protein.	Frigida-like (IPR012474)
376	chr01:4277817-4278628	Os01t0181166-00	16.7607	12.6639	12.1549	7.41292	3.63856	Hypothetical gene.
377	chr01:4281630-4283660	Os01t0181300-00	8.14639	14.6904	14.9699	11.1665	10.3162	Hypothetical protein.
378	chr01:4306849-4309966	Os01t0182100-01	4.13459	5.74263	4.12602	11.9345	14.4568	Protein of unknown function DUF1618 domain containing protein.	Domain of unknown function DUF1618 (IPR011676)
379	chr01:4310021-4315856	Os01t0182200-01	85.6373	44.925	67.3067	57.7074	62.4489	Similar to cDNA clone:001-208-D07, full insert sequence.	Major intrinsic protein (IPR000425), Aquaporin-like (IPR023271)
380	chr01:4317927-4318872	Os01t0182300-01	6.08499	2.83134	5.94038	3.19508	6.15217	Lipocalin domain containing protein.
381	chr01:4322772-4328869	Os01t0182500-00	5.92348	6.52645	7.1992	5.6283	3.64964	Hypothetical conserved gene.
382	chr01:4329302-4338689	Os01t0182600-03	57.7785	132.842	167.88	134.675	226.783	GIGANTEA protein.
383	chr01:4346342-4356493	Os01t0182700-01	6.22586	8.13656	4.17799	5.94634	7.59247	Similar to WRKY12.	DNA-binding WRKY (IPR003657)
384	chr01:4374122-4393582	Os01t0182832-00	11.6508	10.8335	13.891	11.4852	11.3939	Hypothetical conserved gene.
385	chr01:4393633-4397410	Os01t0183000-01	21.469	17.0844	30.8906	14.117	21.6507	Similar to GmCK3p (EC 2.7.1.32) (Fragment).	Choline/ethanolamine kinase (IPR002573), Protein kinase-like domain (IPR011009)
386	chr01:4397640-4402145	Os01t0183100-01	13.0145	14.6722	13.1195	20.1871	11.9378	Cytochrome cd1-nitrite reductase-like, C-terminal haem d1 domain containing protein.	WD40 repeat (IPR001680), WD40 repeat-like-containing domain (IPR011046), BING4, C-terminal (IPR012952), WD40/YVTN repeat-like-containing domain (IPR015943), WD40-repeat-containing domain (IPR017986), WD40 repeat, conserved site (IPR019775), WD40 repeat, subgroup (IPR019781), WD40 repeat 2 (IPR019782)
387	chr01:4402690-4407044	Os01t0183300-01	0.72194	0.964147	0.704782	1.17761	0.507906	Endonuclease/exonuclease/phosphatase domain containing protein.	Inositol polyphosphate-related phosphatase (IPR000300), Endonuclease/exonuclease/phosphatase (IPR005135)
388	chr01:4415333-4419203	Os01t0183400-01	4.51916	6.12039	2.27569	3.82145	0.493707	Transcription factor subunit, Salt tolerance	Histone-fold (IPR009072), Transcription factor CBF/NF-Y/archaeal histone domain (IPR003958)
389	chr01:4421200-4423350	Os01t0183600-01	2.77149	13.5047	22.8881	23.3795	4.31596	Cytochrome P450 family protein.	Cytochrome P450 (IPR001128), Cytochrome P450, E-class, group I (IPR002401), Cytochrome P450, conserved site (IPR017972)
390	chr01:4423794-4426982	Os01t0183633-01	18.2817	13.564	14.6612	13.7718	15.5798	Similar to predicted protein.	Ribosomal protein L18a (IPR021138)
391	chr01:4434055-4439042	Os01t0183800-01	41.4861	47.9308	37.7002	41.5132	40.1068	Cyclin-like F-box domain containing protein.	F-box domain, cyclin-like (IPR001810), Protein of unknown function DUF295 (IPR005174)
392	chr01:4444695-4448308	Os01t0184000-02	11.7406	13.6407	10.3877	9.74598	11.4362	NUC156 family protein.	Pre-mRNA cleavage complex II Clp1 (IPR010655)
393	chr01:4448649-4457705	Os01t0184100-01	68.7559	38.1859	41.6241	267.263	108.794	Class II small heat shock protein, Positive regulation in both Xoo resistance and heat/salt tolerance	HSP20-like chaperone (IPR008978), Alpha crystallin/Hsp20 domain (IPR002068)
394	chr04:14956350-14959487	Os01t0184200-01	22.3221	16.2106	19.6133	0.0214703	0	Similar to OSIGBa0132G14.1 protein.
395	chr01:4485664-4490221	Os01t0184500-01	18.1446	20.6433	21.7699	23.8037	20.7849	DEAD-like helicase, N-terminal domain containing protein.	Helicase, C-terminal (IPR001650), DNA/RNA helicase, DEAD/DEAH box type, N-terminal (IPR011545), DEAD-like helicase (IPR014001), RNA helicase, DEAD-box type, Q motif (IPR014014)
396	chr01:4493217-4497613	Os01t0184800-01	1.5553	1.3101	1.39083	1.53426	0.986309	Thioredoxin fold domain containing protein.	Thioredoxin-like fold (IPR012336), Phosducin, thioredoxin-like domain (IPR024253)
397	chr01:4497749-4504420	Os01t0184900-02	68.4581	66.613	52.1984	63.7947	47.6727	Similar to SSRP1 protein.	High mobility group, HMG1/HMG2 (IPR000910), Structure-specific recognition protein (IPR000969), High mobility group, superfamily (IPR009071)
398	chr01:4514326-4520592	Os01t0185200-03	46.1969	43.0743	44.8257	45.9811	51.9778	Glutaminyl-tRNA synthetase, class Ic domain containing protein.	Glutamyl/glutaminyl-tRNA synthetase, class Ib (IPR000924), Aminoacyl-tRNA synthetase, class I, conserved site (IPR001412), Glutaminyl-tRNA synthetase, class Ib (IPR004514), Glutaminyl-tRNA synthetase, class Ib, non-specific RNA-binding domain 2 (IPR007638), Glutaminyl-tRNA synthetase, class Ib, non-specific RNA-binding domain, N-terminal (IPR007639), Ribosomal protein L25/Gln-tRNA synthetase, ant…
399	chr01:4527601-4533048	Os01t0185300-01	73.5915	21.6803	27.8181	30.9532	41.349	Transferase family protein.	Transferase (IPR003480), Chloramphenicol acetyltransferase-like domain (IPR023213)
400	chr01:4533932-4540146	Os01t0185400-01	16.4631	17.5835	20.9129	27.4851	22.2293	WD40 repeat domain containing protein.	WD40 repeat (IPR001680), WD40 repeat-like-containing domain (IPR011046), WD40/YVTN repeat-like-containing domain (IPR015943), WD40-repeat-containing domain (IPR017986), WD40 repeat, conserved site (IPR019775), WD40 repeat, subgroup (IPR019781), WD40 repeat 2 (IPR019782), G-protein beta WD-40 repeat (IPR020472)
401	chr01:4542217-4546694	Os01t0185500-00	15.3425	10.9273	14.3137	12.0894	16.51	Protein of unknown function DUF1637 domain containing protein.	Cupin, RmlC-type (IPR011051), Cysteamine dioxygenase (IPR012864), RmlC-like jelly roll fold (IPR014710)
402	chr01:4572481-4573398	Os01t0186000-01	9.79059	0.735534	0.995615	2.60401	0	Similar to WRKY transcription factor 10.	DNA-binding WRKY (IPR003657)
403	chr01:4581034-4584740	Os01t0186200-01	16.2868	12.1073	13.8175	11.8292	13.3873	Similar to Phototropin.	PAS (IPR000014), PAC motif (IPR001610), PAS fold (IPR013767)
404	chr01:4621678-4631360	Os01t0186700-01	66.5775	39.4894	61.0948	47.0729	57.3637	Similar to Protein kinase GhCLK1 (Fragment).	Protein kinase, catalytic domain (IPR000719), AGC-kinase, C-terminal (IPR000961), Serine/threonine-protein kinase, catalytic domain (IPR002290), Serine/threonine-protein kinase, active site (IPR008271), Protein kinase-like domain (IPR011009), Protein kinase, ATP binding site (IPR017441), Serine/threonine-protein kinase-like domain (IPR017442), Protein kinase, C-terminal (IPR017892)
405	chr01:4646430-4648506	Os01t0186900-01	74.2804	73.652	68.0303	53.525	36.2604	Similar to cDNA clone:001-117-G12, full insert sequence.
406	chr01:4650308-4651846	Os01t0187000-01	0.962803	0.578644	1.09657	1.33157	1.27005	Conserved hypothetical protein.
407	chr01:4673385-4684855	Os01t0187400-01	36.4705	19.8136	25.8777	27.9374	27.3261	Similar to glycine-rich protein.
408	chr01:4688112-4693207	Os01t0187500-01	23.8883	15.3376	22.4562	20.8406	17.4722	WD40 repeat domain containing protein.	WD40 repeat (IPR001680), WD40 repeat-like-containing domain (IPR011046), WD40/YVTN repeat-like-containing domain (IPR015943), WD40-repeat-containing domain (IPR017986), WD40 repeat, conserved site (IPR019775), WD40 repeat, subgroup (IPR019781), WD40 repeat 2 (IPR019782)
409	chr01:4711728-4718734	Os01t0187900-01	11.7662	8.61123	17.2712	19.7481	22.9057	Similar to Transcription factor MYBS2.	SANT domain, DNA binding (IPR001005), Zinc finger, CCHC-type (IPR001878), Myb-like DNA-binding domain, SHAQKYF class (IPR006447), Homeodomain-like (IPR009057), Homeodomain-related (IPR012287), Myb, DNA-binding (IPR014778), Transcription regulator HTH, Myb-type, DNA-binding (IPR017930)
410	chr01:4726616-4731338	Os01t0188100-01	44.1165	24.2541	28.3901	30.5269	37.6414	Isopenicillin N synthase family protein.	Isopenicillin N synthase (IPR002283), Oxoglutarate/iron-dependent oxygenase (IPR005123)
411	chr01:4731821-4737772	Os01t0188200-01	0	1.31193	0	1.39339	2.53321	Conserved hypothetical protein.
412	chr01:4739137-4744603	Os01t0188400-01	217.783	75.9818	112.564	104.115	141.159	NADP-dependent malic enzyme, chloroplast precursor (EC 1.1.1.40) (NADP-ME).	Malic oxidoreductase (IPR001891), Malic enzyme, N-terminal (IPR012301), Malic enzyme, NAD-binding (IPR012302), Malic enzyme, conserved site (IPR015884), NAD(P)-binding domain (IPR016040)
413	chr01:4761271-4782738	Os01t0189100-01	5.97705	8.82928	6.44451	13.8917	10.9832	Ankyrin domain containing protein.	Ankyrin repeat (IPR002110), Tetratricopeptide-like helical (IPR011990), Ubiquitin supergroup (IPR019955), Ankyrin repeat-containing domain (IPR020683)
414	chr01:4789650-4795363	Os01t0189700-04	3.88922	2.33955	18.9847	1.86365	1.84692	Hypothetical protein.
415	chr01:4796012-4798527	Os01t0189800-01	56.0967	36.6075	28.5953	30.0034	31.608	Protein of unknown function DUF1618 domain containing protein.	Domain of unknown function DUF1618 (IPR011676)
416	chr01:4800115-4802381	Os01t0190000-01	21.8896	39.1988	42.9557	28.7953	28.1421	Similar to oxidoreductase.	Taurine catabolism dioxygenase TauD/TfdA (IPR003819)
417	chr01:4816841-4818990	Os01t0190300-01	15.5971	7.03014	5.66566	12.0103	10.5935	Similar to Auxin-responsive protein IAA26 (Indoleacetic acid-induced protein 26) (Phytochrome-associated protein 1).	AUX/IAA protein (IPR003311), Aux/IAA-ARF-dimerisation (IPR011525)
418	chr01:4820110-4823332	Os01t0190400-01	3.90117	2.59853	4.76574	4.40911	3.7726	Similar to Hexokinase.	Hexokinase (IPR001312), Hexokinase, N-terminal (IPR022672), Hexokinase, C-terminal (IPR022673)
419	chr01:4826321-4828776	Os01t0190500-01	4.20764	18.6038	7.70183	12.1575	2.28358	IQ calmodulin-binding region domain containing protein.	IQ motif, EF-hand binding site (IPR000048)
420	chr01:4848699-4852187	Os01t0191000-00	1.1355	4.8944	2.80121	2.59743	3.24196	Similar to H0717B12.1 protein.
421	chr01:4852390-4854630	Os01t0191100-01	399.631	374.421	439.994	414.946	339.458	Similar to Acidic ribosomal protein P2a-4 (Fragment).	Ribosomal protein 60S (IPR001813)
422	chr01:4872126-4873761	Os01t0191200-01	6.16034	16.936	35.4438	13.5953	34.5658	Similar to Acid phosphatase.	Acid phosphatase (Class B) (IPR005519), Acid phosphatase, plant (IPR010028), Vegetative storage protein/acid phosphatase (IPR014403), HAD-like domain (IPR023214)
423	chr01:4879248-4897904	Os01t0191400-01	32.4275	23.5208	39.1723	33.5681	39.7778	Hypothetical protein.
424	chr01:4905452-4909509	Os01t0191700-01	63.1265	25.0734	26.563	34.1561	33.8368	Similar to Pyrophosphate-fructose-6-phosphate 1-phosphotransferase-like protein (Pyrophosphate-dependent phosphofructo-1-kinase-like protein).	Phosphofructokinase domain (IPR000023), Pyrophosphate-dependent phosphofructokinase TP0108 (IPR012004), Phosphofructokinase (IPR022953)
425	chr01:4909970-4913686	Os01t0191800-02	8.21669	39.1004	26.1682	56.7896	5.07468	Similar to Aurora kinase.	Protein kinase, catalytic domain (IPR000719), Serine/threonine-protein kinase, catalytic domain (IPR002290), Serine/threonine-protein kinase, active site (IPR008271), Protein kinase-like domain (IPR011009), Protein kinase, ATP binding site (IPR017441), Serine/threonine-protein kinase-like domain (IPR017442)
426	chr01:4917733-4919554	Os01t0191900-01	7.48204	24.3664	31.3884	32.1717	24.1994	Similar to Blind.	SANT domain, DNA binding (IPR001005), Homeodomain-like (IPR009057), Homeodomain-related (IPR012287), Myb, DNA-binding (IPR014778), Myb transcription factor (IPR015495), Transcription regulator HTH, Myb-type, DNA-binding (IPR017930)
427	chr01:4949127-4951125	Os01t0192000-01	101.553	296.218	133.878	172.914	178.525	CCCH-type zinc finger protein, Negative regulator for leaf senescence	Zinc finger, CCCH-type (IPR000571)
428	chr01:4971454-4973455	Os01t0192300-01	10.7288	1.25992	0.963107	0.983936	0.351372	Similar to I-box binding factor (Fragment).	SANT domain, DNA binding (IPR001005), Zinc finger, CCHC-type (IPR001878), Myb-like DNA-binding domain, SHAQKYF class (IPR006447), Homeodomain-like (IPR009057), Homeodomain-related (IPR012287), Myb, DNA-binding (IPR014778), Transcription regulator HTH, Myb-type, DNA-binding (IPR017930)
429	chr01:4978796-4980146	Os01t0192500-00	5.88789	4.42324	2.01179	3.00664	3.26206	Similar to H0525G02.3 protein.	Heavy metal-associated domain, HMA (IPR006121)
430	chr01:4980694-4985236	Os01t0192550-01	8.37383	5.43127	12.013	10.5593	16.6176	Conserved hypothetical protein.
431	chr01:5014382-5015560	Os01t0193250-00	0.538867	1.07954	4.73454	0.917254	0.739262	Hypothetical gene.
432	chr01:5016607-5016999	Os01t0193400-03	0	0.460126	0	2.68782	0.484603	TNFR/CD27/30/40/95 cysteine-rich region domain containing protein.
433	chr01:5017112-5020116	Os01t0193400-04	0.745971	0.642129	1.25181	0.562243	1.06902	Hypothetical gene.
434	chr01:5021083-5025663	Os01t0193700-00	7.4255	7.91462	8.13805	6.14974	6.28108	Hypothetical protein.
435	chr01:5028206-5041802	Os01t0193900-02	8.33203	6.37595	6.86244	8.47132	6.94751	Hypothetical conserved gene.
436	chr01:5053020-5056128	Os01t0194200-01	2.79713	6.9009	1.79546	5.96027	0.388172	IQ calmodulin-binding region domain containing protein.	IQ motif, EF-hand binding site (IPR000048)
437	chr01:5060600-5065259	Os01t0194300-01	37.2231	14.8977	4.46807	8.02977	3.88507	Ankyrin-repeat protein, Herbivore-induced defense response, Blast disease resistance	SKP1/BTB/POZ domain (IPR011333), BTB/POZ domain (IPR000210), Regulatory protein NPR, central domain (IPR024228), Ankyrin repeat-containing domain (IPR020683), NPR1/NIM1-like, C-terminal (IPR021094), Ankyrin repeat (IPR002110)
438	chr01:5085724-5086708	Os01t0194600-02	2.61111	19.6162	36.233	11.4886	23.6775	Thioredoxin fold domain containing protein.	Glutaredoxin (IPR002109), Glutaredoxin-like, plant II (IPR011905), Thioredoxin-like fold (IPR012336)
439	chr01:5099357-5105300	Os01t0195000-01	22.2818	21.9937	27.5691	38.021	28.9391	Zinc finger, C2H2-type domain containing protein.	Zinc finger, C2H2 (IPR007087), Zinc finger, C2H2-type/integrase, DNA-binding (IPR013087), Zinc finger, C2H2-like (IPR015880)
440	chr01:5108421-5109427	Os01t0195100-01	0.399566	0	0.585104	0.573872	0.0632489	Non-protein coding transcript.
441	chr01:5109948-5117545	Os01t0195200-01	54.3879	78.2448	119.588	85.1179	88.9053	Similar to Serine/threonine-protein kinase PBS1 (EC 2.7.1.37) (AvrPphB susceptible protein 1).	Protein kinase, catalytic domain (IPR000719), Serine/threonine-protein kinase, active site (IPR008271), Protein kinase-like domain (IPR011009), Protein kinase, ATP binding site (IPR017441), Serine/threonine-protein kinase-like domain (IPR017442)
442	chr01:5127361-5128891	Os01t0195300-00	17.6875	8.64916	12.4409	6.66174	5.84312	Hypothetical conserved gene.
443	chr01:5131352-5133152	Os01t0195400-00	32.0481	34.6244	67.5644	32.782	59.6622	Harpin-induced 1 domain containing protein.	Late embryogenesis abundant protein, LEA-14 (IPR004864)
444	chr01:5138204-5140930	Os01t0195500-01	86.4273	70.8639	84.6182	67.6974	65.9226	Translation initiation factor SUI1 domain containing protein.	Translation initiation factor SUI1 (IPR001950), Density-regulated protein DRP1 (IPR005873)
445	chr01:5203326-5213361	Os01t0196300-01	5.93207	4.14114	4.71761	9.63814	3.81564	Basic helix-loop-helix (bHLH) transcription factor, Diterpenoid phytoalexin factor, Biosynthesis of diterpenoid phytoalexins, Stress response	Myc-type, basic helix-loop-helix (bHLH) domain (IPR011598)
446	chr01:5213924-5216800	Os01t0196500-01	26.4969	16.695	29.3439	17.9134	21.7382	Prenylated rab acceptor PRA1 family protein.	Prenylated rab acceptor PRA1 (IPR004895)
447	chr01:5218569-5227735	Os01t0196600-01	33.4166	22.1702	35.6244	32.4624	25.8073	Similar to 260 kDa major acidic fibroblast growth factor-stimulated phosphoprotein (Fragment).	Type I phosphodiesterase/nucleotide pyrophosphatase/phosphate transferase (IPR002591), Alkaline phosphatase-like, alpha/beta/alpha (IPR017849), Alkaline-phosphatase-like, core domain (IPR017850)
448	chr06:25344230-25344588	Os01t0196800-01	0.928713	0	0.906641	0.593056	2.9402	Hypothetical protein.
449	chr01:5236516-5244549	Os01t0197100-02	26.9732	6.18183	3.12415	2.55331	3.01532	Cytochrome P450 (Splicing variant)	Cytochrome P450 (IPR001128), Cytochrome P450, E-class, group I (IPR002401), Cytochrome P450, conserved site (IPR017972)
450	chr01:5245548-5252842	Os01t0197200-01	28.8148	23.2195	19.9244	18.3063	16.0789	Similar to predicted protein.	RNA helicase, ATP-dependent, DEAD-box, conserved site (IPR000629), Helicase, C-terminal (IPR001650), DNA/RNA helicase, DEAD/DEAH box type, N-terminal (IPR011545), DEAD-like helicase (IPR014001), RNA helicase, DEAD-box type, Q motif (IPR014014)
451	chr01:5256439-5263030	Os01t0197400-01	31.8826	18.4476	9.78541	16.8328	9.07157	Conserved hypothetical protein.
452	chr01:5270224-5275718	Os01t0197700-01	295.264	38.4877	11.3499	16.5705	1.8453	Cytokinin oxidase/dehydrogenase, Regulation of grain production	FAD-binding, type 2, subdomain 1 (IPR016167), FAD-binding, type 2 (IPR016166), FAD linked oxidase, N-terminal (IPR006094), CO dehydrogenase flavoprotein-like, FAD-binding, subdomain 2 (IPR016169), FAD-linked oxidase-like, C-terminal (IPR016164), Cytokinin dehydrogenase 1, FAD/cytokinin binding domain (IPR015345), Vanillyl-alcohol oxidase/Cytokinin dehydrogenase C-terminal domain (IPR016170)
453	chr01:5287975-5302359	Os01t0197900-01	3.72323	4.04372	2.41414	3.83504	1.55129	RNA-dependent RNA polymerase, eukaryotic-type domain containing protein.	RNA-dependent RNA polymerase, eukaryotic-type (IPR007855)
454	chr01:5307414-5324544	Os01t0198000-01	12.5724	14.9251	7.27598	9.79558	7.65845	RNA-dependent RNA polymerase, eukaryotic-type domain containing protein.	RNA-dependent RNA polymerase, eukaryotic-type (IPR007855)
455	chr01:5328648-5335504	Os01t0198200-01	70.604	47.9045	50.2052	53.833	50.9191	Similar to Casein kinase-like protein.	Protein kinase, catalytic domain (IPR000719), Serine/threonine-protein kinase, active site (IPR008271), Protein kinase-like domain (IPR011009), Serine/threonine-protein kinase-like domain (IPR017442)
456	chr01:5352380-5353602	Os01t0198500-01	19.307	6.87607	10.7504	10.1786	21.7328	Conserved hypothetical protein.
457	chr02:12428052-12429099	Os01t0198702-01	2.07135	2.59351	3.20169	2.86473	1.58476	Conserved hypothetical protein.
458	chr01:5373865-5374459	Os01t0198900-02	0	2.45815	3.6295	0.474687	0	Polyketide cyclase/dehydrase domain containing protein.	Polyketide cyclase/dehydrase (IPR019587), START-like domain (IPR023393)
459	chr01:5389707-5394405	Os01t0199400-01	27.7814	9.75097	13.0302	13.7873	16.4312	Alpha/beta hydrolase family protein.	Alpha/beta hydrolase fold-1 (IPR000073), Alpha/beta hydrolase, N-terminal (IPR022742)
460	chr01:41561953-41562722	Os01t0199400-02	0.514313	0.618235	1.00418	0.492466	1.46543	Similar to predicted protein.	Alpha/beta hydrolase fold-1 (IPR000073)
461	chr01:5398031-5399092	Os01t0199700-00	2.26584	1.857	0.60327	1.84082	0.782551	Protein of unknown function DUF1677, plant domain containing protein.	Protein of unknown function DUF1677, plant (IPR012876)
462	chr01:5426481-5431517	Os01t0200350-00	1.69993	1.72394	1.60766	2.32263	1.66498	Hypothetical protein.
463	chr01:5435311-5442665	Os01t0200400-01	22.393	22.3513	21.8608	23.1539	21.8071	Thioredoxin domain 2 containing protein.	Thioredoxin-like fold (IPR012336)
464	chr01:5442775-5446340	Os01t0200500-01	26.9431	20.5917	27.2953	29.6578	29.1947	MPPN family protein.	MPPN (IPR007846), Nucleoporin, NUP53 (IPR017389)
465	chr01:5454565-5455936	Os01t0200600-01	2.7455	12.0751	0.974635	4.38114	0.355578	Similar to Avr9/Cf-9 rapidly elicited protein 111A.	Pathogenesis-related transcriptional factor/ERF, DNA-binding (IPR001471), DNA-binding, integrase-type (IPR016177)
466	chr01:5478330-5479779	Os01t0200700-01	110.745	113.773	208.486	136.019	53.4652	Similar to Metallothionein-like protein type 3 (MT-3) (MWMT3).
467	chr01:5493537-5499766	Os01t0201000-01	24.079	38.9464	65.7206	56.1632	61.3563	Similar to protein kinase family protein.
468	chr01:5506781-5509514	Os01t0201100-01	7.92789	2.90331	8.76738	2.49058	10.9415	Similar to xylosyltransferase oxt.	Glycosyl transferase, family 14 (IPR003406)
469	chr01:5510478-5514477	Os01t0201200-01	6.41205	7.54752	7.47356	5.19078	3.1773	Similar to Protein kinase.	Protein kinase, catalytic domain (IPR000719), Serine-threonine/tyrosine-protein kinase (IPR001245), Serine/threonine-protein kinase, active site (IPR008271), Protein kinase-like domain (IPR011009), Serine/threonine-protein kinase-like domain (IPR017442)
470	chr01:5529883-5531060	Os01t0201250-00	16.3076	21.3999	16.2122	12.5581	9.3783	Similar to DNA-binding WRKY.	VQ (IPR008889)
471	chr01:5540827-5541363	Os01t0201400-01	4.79857	1.31107	0	0	0	Rapid ALkalinization Factor family protein.	Rapid ALkalinization Factor (IPR008801)
472	chr01:5543387-5544704	Os01t0201500-00	1.63234	0.62429	92.4256	0.568331	0.18792	Similar to early nodulin 20.	Cupredoxin (IPR008972)
473	chr01:5549514-5551060	Os01t0201600-01	90.7598	209.974	41.8166	101.758	11.517	Virulence factor, pectin lyase fold family protein.
474	chr01:5559482-5569089	Os01t0201700-02	505.368	184.967	267.207	228.309	344.366	Transcription factor, Floral organ development, Lodicule development, Stamen specification, Floral meristem determinacy, Male reproductive development	Transcription factor, MADS-box (IPR002100), Transcription factor, K-box (IPR002487)
475	chr01:5590943-5599231	Os01t0201900-01	15.5802	13.2911	21.0782	16.8278	15.5458	Conserved hypothetical protein.
476	chr01:5639644-5641467	Os01t0202500-01	8.73338	10.4354	5.71731	9.18148	6.961	Similar to B-box zinc finger family protein.	Zinc finger, B-box (IPR000315)
477	chr01:5643893-5655600	Os01t0202601-00	8.51492	3.83801	5.06204	2.516	1.84975	Conserved hypothetical protein.
478	chr01:5668916-5671517	Os01t0203000-01	81.9247	65.1446	78.6072	72.5816	73.5552	BZR1, transcriptional repressor family protein.	BZR1, transcriptional repressor (IPR008540)
479	chr01:5675379-5679543	Os01t0203300-01	3.59125	3.15504	5.52716	4.25993	4.25263	Conserved hypothetical protein.
480	chr01:5685516-5686384	Os01t0203400-01	8.10168	1.18441	1.0688	3.21477	2.49557	Hypothetical protein.
481	chr01:5697153-5707753	Os01t0203800-01	22.1607	13.5401	11.3079	16.178	12.9365	Protein of unknown function DUF641, plant domain containing protein.	Domain of unknown function DUF641, plant (IPR006943)
482	chr01:5718917-5724171	Os01t0204000-02	7.74187	16.5505	5.18254	14.5187	4.22503	Hypothetical conserved gene.	DNA polymerase subunit Cdc27 (IPR019038)
483	chr01:5760374-5767973	Os01t0205200-01	5.74644	4.89523	5.78337	6.61713	7.29578	Pentatricopeptide repeat domain containing protein.	Pentatricopeptide repeat (IPR002885), Tetratricopeptide-like helical (IPR011990)
484	chr01:5768308-5769317	Os01t0205300-00	0	0	1.40874	0	1.14212	Similar to rho termination factor, N-terminal domain containing protein.	Rho termination factor, N-terminal (IPR011112)
485	chr01:5770009-5772388	Os01t0205500-01	156.263	137.172	170.158	192.628	160.108	Similar to 60S ribosomal protein L11-2 (L16). Splice isoform 2.	Ribosomal protein L5 (IPR002132), Ribosomal protein L5, conserved site (IPR020929), Ribosomal protein L5 domain (IPR022803)
486	chr01:5772579-5778540	Os01t0205600-01	38.2442	36.1679	27.1264	22.4351	21.4317	Crotonase, core domain containing protein.	Crotonase, core (IPR001753)
487	chr01:5789321-5791068	Os01t0205900-02	10.4371	131.859	26.4694	23.7876	2.47819	Similar to Class III peroxidase GvPx2b (Fragment).	Plant peroxidase (IPR000823), Haem peroxidase, plant/fungal/bacterial (IPR002016), Haem peroxidase (IPR010255), Peroxidases heam-ligand binding site (IPR019793), Peroxidase, active site (IPR019794)
488	chr01:5794722-5797771	Os01t0206200-01	32.5742	45.3673	29.0348	36.2511	27.6647	Conserved hypothetical protein.
489	chr01:3430248-3431165	Os01t0206300-00	4.69132	2.32919	1.19474	1.82281	2.13096	Similar to CBL-interacting protein kinase 18.	Protein kinase, catalytic domain (IPR000719), Serine/threonine-protein kinase, catalytic domain (IPR002290), NAF domain (IPR004041), Serine/threonine-protein kinase, active site (IPR008271), Protein kinase-like domain (IPR011009), Protein kinase, ATP binding site (IPR017441), Serine/threonine-protein kinase-like domain (IPR017442), NAF/FISL domain (IPR018451)
490	chr01:5807888-5811868	Os01t0206650-00	16.2102	7.73232	9.70984	8.92831	9.32597	Hypothetical protein.
491	chr01:5814822-5819293	Os01t0206800-01	5.81725	6.60154	3.93553	7.36931	1.75136	Protein kinase, core domain containing protein.	Protein kinase, catalytic domain (IPR000719), Serine-threonine/tyrosine-protein kinase (IPR001245), Leucine-rich repeat (IPR001611), Protein kinase-like domain (IPR011009), Leucine-rich repeat-containing N-terminal, type 2 (IPR013210)
492	chr01:5828526-5830824	Os01t0207200-01	15.8991	14.9913	12.6407	11.5583	11.345	Similar to Peptide-N4-(N-acetyl-beta-glucosaminyl)asparagine amidase A (EC 3.5.1.52) (PNGase A) (Glycopeptide N-glycosidase) (N-glycanase) [Contains: Peptide-N4-(N-acetyl-beta-glucosaminyl)asparagine amidase A light chain (PNGase A small chain) (PNGase A subunit B); Peptide-N4- (N-acetyl-beta-glucosaminyl)asparagine amidase A heavy chain (PNGase A large chain) (PNGase A subunit A)].	Peptide-N4-(N-acetyl-beta-glucosaminyl)asparagine amidase A (IPR021102)
493	chr01:5837542-5839912	Os01t0207400-01	17.365	14.5211	13.1413	4.36047	4.8796	Similar to peptide-N4-asparagine amidase A.	Peptide-N4-(N-acetyl-beta-glucosaminyl)asparagine amidase A (IPR021102)
494	chr01:5841335-5843694	Os01t0207500-01	3.51776	2.72389	1.51895	0.280666	0.728176	Hypothetical protein.
495	chr01:5876006-5877460	Os01t0208400-01	0	0	0.227513	0.148757	2.36101	Similar to peptide-N4-asparagine amidase A.	Peptide-N4-(N-acetyl-beta-glucosaminyl)asparagine amidase A (IPR021102)
496	chr01:5890423-5909747	Os01t0208600-01	39.4325	34.5372	34.6379	41.5119	38.7263	SCAR-like protein 2, Component of the suppressor of cAMP receptor/Wiskott-Aldrich syndrome protein family verprolin-homologous (SCAR/WAVE) complex, Actin organization, Panicle development, Regulation of water loss	SCAR/WAVE family (IPR028288), WH2 domain (IPR003124)
497	chr01:27891764-27892747	Os01t0208700-01	1.86747	1.90801	4.3754	0	0	Similar to Phosphoenolpyruvate carboxylase (Fragment).	Pyruvate/Phosphoenolpyruvate kinase (IPR015813), Phosphoenolpyruvate carboxylase, active site (IPR018129), Phosphoenolpyruvate carboxylase (IPR021135)
498	chr01:5911258-5916936	Os01t0209000-01	27.4546	23.6839	29.4413	31.2321	30.1265	Alg9-like mannosyltransferase family protein.	GPI mannosyltransferase (IPR005599)
499	chr01:5921768-5925849	Os01t0209200-01	38.0728	26.3375	27.876	24.3241	21.6961	Similar to 14-3-3 protein 7.	14-3-3 protein (IPR000308), 14-3-3 domain (IPR023410)
500	chr01:5932027-5934278	Os01t0209300-00	31.7173	23.7584	23.1852	32.2755	30.609	Non-protein coding transcript.
501	chr01:5934577-5939586	Os01t0209400-01	59.9539	35.6578	44.1748	49.5042	49.5006	Nucleotide-binding, alpha-beta plait domain containing protein.	RNA recognition motif domain (IPR000504), Ataxin-2, C-terminal (IPR009818), Nucleotide-binding, alpha-beta plait (IPR012677)
502	chr01:5945618-5954383	Os01t0209500-01	10.207	11.8847	12.3517	13.437	13.5484	Zinc finger, RING-type domain containing protein.	Zinc finger, RING-type (IPR001841), Zinc finger, RING/FYVE/PHD-type (IPR013083)
503	chr01:5968820-5972483	Os01t0209700-01	36.3336	6.38655	5.23006	7.57748	4.7026	Similar to GA 2-oxidase 5.	Oxoglutarate/iron-dependent oxygenase (IPR005123)
504	chr01:5983582-5985868	Os01t0209800-01	11.0832	9.08672	9.52998	5.78586	5.64661	Similar to Cationic amino acid transporter (Fragment).	Amino acid/polyamine transporter I (IPR002293), Amino acid permease domain (IPR004841), Cationic amino acid transporter (IPR015606)
505	chr01:6003479-6005440	Os01t0210300-01	0.719219	0.617481	3.00911	1.41001	5.46471	Conserved hypothetical protein.
506	chr01:6007837-6009254	Os01t0210500-01	265.471	59.964	122.124	109.674	121.166	Similar to SOUL-like protein.	SOUL haem-binding protein (IPR006917), Regulatory factor, effector, bacterial (IPR011256)
507	chr01:6010740-6012011	Os01t0210600-02	175.082	75.534	160.929	99.9967	159.893	Protein of unknown function DUF538 family protein.
508	chr01:6017046-6023699	Os01t0210750-00	5.50356	7.26493	10.1535	6.76738	7.39392	Hypothetical protein.
509	chr01:6025003-6030563	Os01t0210800-01	15.5069	14.1883	13.5412	12.6934	13.1579	Conserved hypothetical protein.
510	chr01:6076475-6079172	Os01t0211600-01	17.897	10.8258	21.0117	19.1508	14.2946	Cytochrome P450 family protein.	Cytochrome P450 (IPR001128), Cytochrome P450, E-class, group IV (IPR002403), Cytochrome P450, conserved site (IPR017972)
511	chr01:6094677-6096829	Os01t0211800-01	1.0006	6.1227	26.3741	11.0316	15.4357	Similar to VirE2-interacting protein VIP1.	Basic-leucine zipper (bZIP) transcription factor (IPR004827), Basic leucine zipper (IPR011700)
512	chr01:6109200-6110165	Os01t0212000-01	0.955744	2.29764	3.54551	1.6472	3.20732	Hypothetical protein.
513	chr01:6112806-6126096	Os01t0212100-01	35.7033	34.6463	32.6022	33.6461	29.4194	DEAD-like helicase, N-terminal domain containing protein.	Helicase, C-terminal (IPR001650), DNA/RNA helicase, ATP-dependent, DEAH-box type, conserved site (IPR002464), Helicase-associated domain (IPR007502), Domain of unknown function DUF1605 (IPR011709), DEAD-like helicase (IPR014001)
514	chr01:6134009-6141943	Os01t0212500-01	11.5165	19.5359	29.6976	21.5418	22.6347	Conserved hypothetical protein.
515	chr01:6171676-6173305	Os01t0212700-01	6.95244	43.196	75.1583	58.767	28.7756	Similar to RING-H2 finger protein ATL2K.	Zinc finger, RING-type (IPR001841), Zinc finger, RING/FYVE/PHD-type (IPR013083), Zinc finger, RING-H2-type (IPR024766)
516	chr01:6199246-6200366	Os01t0213400-01	5.24353	1.52793	0.155119	1.77494	0.35213	Zinc finger, RING/FYVE/PHD-type domain containing protein.	Zinc finger, RING-type (IPR001841), Zinc finger, RING/FYVE/PHD-type (IPR013083), Zinc finger, RING-H2-type (IPR024766)
517	chr01:6220934-6224818	Os01t0214001-00	8.94644	23.6366	16.0599	17.0362	6.16585	Hypothetical protein.
518	chr01:6242477-6245137	Os01t0214200-01	15.2453	6.63475	10.2641	9.64726	8.57117	Esterase, SGNH hydrolase-type, subgroup domain containing protein.	Lipase, GDSL (IPR001087), Esterase, SGNH hydrolase-type (IPR013830), Esterase, SGNH hydrolase-type, subgroup (IPR013831)
519	chr01:6247156-6253494	Os01t0214300-01	22.764	19.4015	20.0648	17.3658	14.8529	Conserved hypothetical protein.
520	chr01:6253726-6258635	Os01t0214400-01	18.6596	9.16521	11.543	9.83163	16.4226	Similar to predicted protein.	Protein of unknown function DUF455 (IPR007402), Uncharacterised conserved protein UCP012318 (IPR011197)
521	chr01:6267369-6270757	Os01t0214600-01	0	0	0	0.280554	1.0008	Lipase, GDSL domain containing protein.	Lipase, GDSL (IPR001087)
522	chr01:6278360-6283646	Os01t0214800-03	15.8124	7.06006	30.8376	25.2756	67.3035	Similar to Esterase.	Lipase, GDSL (IPR001087)
523	chr01:6288150-6292346	Os01t0215000-01	1.42331	0.784107	0.926323	1.09777	1.83996	Lipase, GDSL domain containing protein.	Lipase, GDSL (IPR001087)
524	chr01:6305890-6306621	Os01t0215500-01	0	0	0	0.10432	0.827766	Similar to esterase.	Lipase, GDSL (IPR001087)
525	chr01:6319149-6322436	Os01t0215700-02	50.0352	89.3868	179.34	123.785	185.866	Esterase, SGNH hydrolase-type domain containing protein.	Lipase, GDSL (IPR001087), Esterase, SGNH hydrolase-type (IPR013830)
526	chr01:6387683-6391063	Os01t0217000-01	5.09069	2.32515	14.7103	2.50201	2.35301	Protein of unknown function DUF231, plant domain containing protein.	Domain of unknown function DUF231, plant (IPR004253)
527	chr01:6402579-6405427	Os01t0217400-00	0.225317	0.812471	3.07947	1.07865	1.17699	Conserved hypothetical protein.
528	chr03:23602291-23602967	Os01t0217500-01	0.80732	8.00682	5.91099	2.9635	2.68367	ThiJ/PfpI domain containing protein.	ThiJ/PfpI (IPR002818), DJ-1 (IPR006287)
529	chr01:6432299-6436069	Os01t0217800-01	17.0029	12.7597	13.0193	8.98177	13.1986	ThiJ/PfpI domain containing protein.	ThiJ/PfpI (IPR002818), DJ-1 (IPR006287)
530	chr01:6443022-6456142	Os01t0218032-01	45.1648	26.6379	33.9083	19.3485	25.1451	Putative DNA demethylase, Endosperm development	DNA glycosylase (IPR011257), HhH-GPD domain (IPR003265), Helix-turn-helix, base-excision DNA repair, C-terminal (IPR023170), Permuted single zf-CXXC unit (IPR028924), Demeter, RRM-fold domain (IPR028925), Endonuclease III-like, iron-sulphur cluster loop motif (IPR003651)
531	chr01:6462739-6464977	Os01t0218100-01	1.17798	1.27429	2.52997	1.12784	1.86468	Helix-loop-helix DNA-binding domain containing protein.	Helix-loop-helix DNA-binding (IPR011598)
532	chr01:6471503-6476765	Os01t0218200-00	3.90377	4.0438	6.36837	5.3768	3.02467	Thioredoxin domain 2 containing protein.	Tetratricopeptide TPR-1 (IPR001440), Tetratricopeptide-like helical (IPR011990), Thioredoxin-like fold (IPR012336), Tetratricopeptide repeat-containing (IPR013026), Tetratricopeptide TPR2 (IPR013105), Thioredoxin domain (IPR013766), Tetratricopeptide repeat (IPR019734)
533	chr01:6494401-6500327	Os01t0218500-01	68.0531	31.7093	46.7102	42.5167	50.7039	Similar to ZCN14 protein.	Phosphatidylethanolamine-binding, conserved site (IPR001858), Phosphatidylethanolamine-binding protein PEBP (IPR008914)
534	chr01:6500677-6514939	Os01t0218800-01	13.5914	17.3459	12.2711	17.4428	9.96765	Similar to Trithorax 5 (Fragment).	PWWP (IPR000313), SET domain (IPR001214), Zinc finger, PHD-type (IPR001965), Post-SET domain (IPR003616), Zinc finger, FYVE/PHD-type (IPR011011), Zinc finger, RING/FYVE/PHD-type (IPR013083), Zinc finger, PHD-type, conserved site (IPR019786), Zinc finger, PHD-finger (IPR019787)
535	chr01:6518150-6521075	Os01t0218900-01	21.1252	18.9451	21.0228	13.1965	14.024	Zinc finger, PHD-type domain containing protein.	PWWP (IPR000313), Zinc finger, PHD-type (IPR001965), Zinc finger, FYVE/PHD-type (IPR011011), Zinc finger, RING/FYVE/PHD-type (IPR013083), Zinc finger, PHD-finger (IPR019787)
536	chr01:6523321-6524732	Os01t0219000-00	18.4623	11.3856	17.0811	8.35697	5.34831	Conserved hypothetical protein.
537	chr01:6525301-6532078	Os01t0219100-01	3.67274	6.62235	8.59883	8.23137	8.37566	SFT2-like family protein.	Vesicle transport protein, Got1/SFT2-like (IPR007305), Vesicle transport protein, SFT2-like (IPR011691)
538	chr01:6534565-6536305	Os01t0219300-01	1.89731	8.55182	40.7489	27.6117	29.7931	Conserved hypothetical protein.
539	chr01:6541807-6544595	Os01t0219500-01	0	0	10.8001	0	0	Plant lipid transfer protein/Par allergen family protein.	Plant lipid transfer protein/Par allergen (IPR000528), Plant lipid transfer protein/seed storage/trypsin-alpha amylase inhibitor (IPR003612), Plant lipid transfer protein/hydrophobic protein, helical domain (IPR013770), Bifunctional inhibitor/plant lipid transfer protein/seed storage (IPR016140)
540	chr01:6564621-6568218	Os01t0220100-01	142.706	31.4601	3.5786	26.9483	6.63738	Similar to Cellulase.	Glycoside hydrolase, family 9 (IPR001701), Six-hairpin glycosidase-like (IPR008928), Six-hairpin glycosidase (IPR012341), Glycoside hydrolase, family 9, active site (IPR018221), Carbohydrate binding domain CBM49 (IPR019028)
541	chr01:6571933-6577224	Os01t0220200-01	21.7666	16.5816	39.6653	21.7819	21.5919	Similar to Uncharacterized plant-specific domain TIGR01589 family protein.	Conserved hypothetical protein CHP01589, plant (IPR006476)
542	chr01:6583692-6588076	Os01t0220400-01	35.9365	34.1154	43.9675	31.3525	25.8732	Hypothetical protein.
543	chr04:405219-407071	Os01t0220900-01	1.04014	1.53434	0.8308	1.11658	1.10763	Hypothetical conserved gene.
544	chr01:6624586-6630409	Os01t0221100-02	0.144472	2.56129	5.92361	0.806874	0.0686072	GH3 auxin-responsive promoter family protein.	GH3 auxin-responsive promoter (IPR004993)
545	chr01:6641562-6645331	Os01t0221300-01	8.87002	9.63355	8.18974	7.52029	6.19145	Conserved hypothetical protein.
546	chr01:6653007-6655396	Os01t0221500-01	14.2161	9.5019	12.1921	12.1696	9.7584	Protein of unknown function DUF2358 domain containing protein.
547	chr01:6663472-6670502	Os01t0221900-01	1.97462	3.25516	2.09716	1.60393	3.51244	Similar to peptidase C45, acyl-coenzyme A/6-aminopenicillanic acid acyl-transferase.
548	chr01:6675696-6678019	Os01t0222001-01	1.10075	1.52976	1.34324	1.53692	1.3286	Hypothetical conserved gene.
549	chr01:6693990-6698487	Os01t0222300-01	3.4256	4.29377	2.34093	5.01328	0.619716	Conserved hypothetical protein.
550	chr01:6699363-6703374	Os01t0222500-01	12.4136	15.0629	26.3147	14.2248	21.9706	Similar to Vacuolar ATP synthase subunit E (EC 3.6.3.14) (V-ATPase E subunit) (Vacuolar proton pump E subunit).	ATPase, V1/A1 complex, subunit E (IPR002842)
551	chr01:6704007-6710559	Os01t0222600-01	14.8485	11.1523	10.4488	16.281	12.4287	Conserved hypothetical protein.
552	chr01:6711452-6714405	Os01t0222800-00	1.73192	2.43506	1.59148	1.57538	2.01837	Similar to OSIGBa0145C12.7 protein.
553	chr01:6714811-6720186	Os01t0223000-01	1.91084	2.58279	1.79499	1.96227	2.77261	Lipase, GDSL domain containing protein.	Lipase, GDSL (IPR001087)
554	chr01:6724804-6728940	Os01t0223200-01	13.6973	16.2627	73.2188	42.728	102.038	Lipase, GDSL domain containing protein.	Lipase, GDSL (IPR001087), Esterase, SGNH hydrolase-type, subgroup (IPR013831)
555	chr01:6734611-6735290	Os01t0223300-01	0	0.918447	1.19341	1.07302	1.0643	Protein of unknown function DUF1677, Oryza sativa domain containing protein.	Protein of unknown function DUF1677, Oryza sativa (IPR012871)
556	chr01:6758626-6770185	Os01t0223600-01	13.1176	15.0316	16.7487	19.0227	15.8372	Similar to Pto kinase interactor 1-like protein.	Protein kinase, catalytic domain (IPR000719), Serine-threonine/tyrosine-protein kinase (IPR001245), Protein kinase-like domain (IPR011009), Protein kinase, ATP binding site (IPR017441)
557	chr01:6774212-6786475	Os01t0223700-01	8.9186	9.87441	10.2849	8.36196	8.18242	Bulb-type lectin domain domain containing protein.	Bulb-type lectin domain (IPR001480)
558	chr01:6786900-6793653	Os01t0223900-01	13.7911	9.9773	11.3841	10.4942	11.2888	Serine/threonine protein kinase-related domain containing protein.	Protein kinase, catalytic domain (IPR000719), S-locus glycoprotein (IPR000858), Bulb-type lectin domain (IPR001480), Apple-like (IPR003609), Serine/threonine-protein kinase, active site (IPR008271), Protein kinase-like domain (IPR011009), PAN-2 domain (IPR013227), Protein kinase, ATP binding site (IPR017441), Serine/threonine-protein kinase-like domain (IPR017442), S-receptor-like serine/threonin…
559	chr01:6813730-6815515	Os01t0224100-01	4.6085	3.26813	1.79959	4.97124	0.437698	Similar to DNA binding protein-like protein.	Pathogenesis-related transcriptional factor/ERF, DNA-binding (IPR001471), DNA-binding, integrase-type (IPR016177)
560	chr06:25827180-25828448	Os01t0224100-02	0	0	6.14534	0	0	Similar to DNA binding protein-like protein.	Pathogenesis-related transcriptional factor/ERF, DNA-binding (IPR001471), DNA-binding, integrase-type (IPR016177)
561	chr01:6828504-6828913	Os01t0224166-00	14.0597	4.22616	11.6667	3.59085	1.55789	Hypothetical gene.
562	chr01:6830100-6832871	Os01t0224200-00	2.31265	8.33941	2.90274	10.1225	1.15053	Hypothetical conserved gene.
563	chr01:6833019-6835334	Os01t0224300-01	12.0337	5.24713	10.3656	16.5682	10.4581	CHCH domain containing protein.	MTCP1 (IPR009069)
564	chr01:6836874-6841204	Os01t0224400-01	14.3475	7.34152	11.2082	8.74123	11.1334	Similar to Mitochondrial carrier protein.	Mitochondrial substrate/solute carrier (IPR018108), Mitochondrial carrier domain (IPR023395)
565	chr01:6841412-6843619	Os01t0224500-01	21.1121	19.2248	19.3051	22.505	15.4785	Conserved hypothetical protein.
566	chr01:6879612-6882316	Os01t0225000-00	95.8078	20.6587	59.1394	42.1223	50.8959	Mitochondrial carrier protein domain containing protein.	Mitochondrial carrier protein (IPR002067), Mitochondrial substrate/solute carrier (IPR018108), Mitochondrial carrier domain (IPR023395)
567	chr01:6889347-6896477	Os01t0225100-01	70.8571	44.4631	39.2902	36.236	31.2782	Conserved hypothetical protein.
568	chr01:6897505-6904258	Os01t0225200-01	20.1917	20.1597	16.1157	17.1257	14.4511	Similar to predicted protein.	GTP-binding domain, HSR1-related (IPR002917), GTP1/OBG (IPR006073), GTP-binding, EngA (IPR016484)
569	chr01:6904350-6909570	Os01t0225300-01	11.5425	9.91999	10.6081	8.28986	10.9134	Conserved hypothetical protein.
570	chr01:6909715-6912242	Os01t0225400-01	4.39989	7.37611	8.59064	8.20362	9.53073	Pyruvate/Phosphoenolpyruvate kinase, catalytic core domain containing protein.	Ketopantoate hydroxymethyltransferase (IPR003700), Pyruvate/Phosphoenolpyruvate kinase (IPR015813)
571	chr01:6912748-6914849	Os01t0225500-00	0.132619	0.239108	0.517869	0	3.14892	Similar to 3-methyl-2-oxobutanoate hydroxymethyltransferase.	Ketopantoate hydroxymethyltransferase (IPR003700), Pyruvate/Phosphoenolpyruvate kinase (IPR015813)
572	chr01:6922030-6922939	Os01t0225550-01	11.9641	1.11578	2.01374	1.64591	7.83657	Hypothetical gene.
573	chr01:6924703-6926714	Os01t0225700-01	3.79096	1.98742	2.83471	1.98211	1.12357	Hypothetical gene.
574	chr01:6956973-6958872	Os01t0226200-00	20.1194	25.2159	14.7729	18.8514	14.2907	Conserved hypothetical protein.
575	chr01:6967625-6970172	Os01t0226300-01	45.7121	63.784	100.634	90.2834	100.8	Reticulon family protein.	Reticulon (IPR003388)
576	chr01:6970858-6976781	Os01t0226450-00	19.4298	17.8657	16.0652	18.044	16.523	Hypothetical protein.
577	chr01:6979551-6986071	Os01t0226500-01	13.5826	17.9116	11.0175	20.9037	15.9081	Conserved hypothetical protein.
578	chr01:6990993-6993872	Os01t0226600-01	3.84517	0.156666	0.508988	0.644774	0.206328	Similar to C4-dicarboxylate transporter/malic acid transport protein.	C4-dicarboxylate transporter/malic acid transport protein (IPR004695)
579	chr01:7008895-7010754	Os01t0226700-01	84.4449	47.3625	13.9259	18.66	12.4611	Protein of unknown function DUF623, plant domain containing protein.	Domain of unknown function DUF623 (IPR006458)
580	chr01:7024303-7030590	Os01t0227100-01	23.2705	29.6098	23.5315	27.0697	22.0535	Chlorophyll b reductase, Leaf senescence	Short-chain dehydrogenase/reductase SDR (IPR002198), Glucose/ribitol dehydrogenase (IPR002347), NAD(P)-binding domain (IPR016040)
581	chr01:7037888-7042938	Os01t0227200-01	9.73648	25.5341	58.974	42.697	65.9253	Similar to Somatic embryogenesis receptor kinase-like protein.	Protein kinase, catalytic domain (IPR000719), Serine-threonine/tyrosine-protein kinase (IPR001245), Serine/threonine-protein kinase, active site (IPR008271), Protein kinase-like domain (IPR011009), Protein kinase, ATP binding site (IPR017441)
582	chr01:7043873-7047551	Os01t0227300-01	35.6316	36.3887	58.8569	39.6781	41.1985	Similar to RAB7D.	Small GTPase superfamily (IPR001806), Ran GTPase (IPR002041), Small GTPase superfamily, Rho type (IPR003578), Small GTPase superfamily, Rab type (IPR003579), Small GTP-binding protein domain (IPR005225), Small GTPase superfamily, Ras type (IPR020849)
583	chr01:7048988-7050685	Os01t0227400-01	2.60761	0.0979483	0.318205	0.728209	0.103192	Similar to Cytochrome P450 71A1 (EC 1.14.-.-) (CYPLXXIA1) (ARP-2).	Cytochrome P450 (IPR001128), Cytochrome P450, E-class, group I (IPR002401), Cytochrome P450, conserved site (IPR017972)
584	chr01:7085591-7089276	Os01t0228300-01	25.7648	15.9294	15.9145	16.6794	13.2066	Mpv17/PMP22 family protein.	Mpv17/PMP22 (IPR007248)
585	chr01:7092045-7095453	Os01t0228400-01	15.7472	2.88706	4.98262	9.49223	5.02274	Pentatricopeptide repeat domain containing protein.	Pentatricopeptide repeat (IPR002885), Tetratricopeptide-like helical (IPR011990)
586	chr01:7095497-7098358	Os01t0228500-01	10.674	9.25137	12.0083	9.09496	10.3341	Harpin-induced 1 domain containing protein.	Late embryogenesis abundant protein, LEA-14 (IPR004864)
587	chr01:7100027-7103244	Os01t0228600-03	44.0033	18.7992	37.5083	35.2757	43.0531	Similar to 2-hydroxyacid dehydrogenase (AGR_L_379p).	D-isomer specific 2-hydroxyacid dehydrogenase, catalytic domain (IPR006139), D-isomer specific 2-hydroxyacid dehydrogenase, NAD-binding (IPR006140), NAD(P)-binding domain (IPR016040)
588	chr01:7104676-7109192	Os01t0228800-01	81.685	15.6862	18.8572	12.6494	13.0998	Conserved hypothetical protein.
589	chr01:7115735-7124113	Os01t0228901-01	7.34469	14.1052	7.87156	17.2867	1.90821	Hypothetical gene.
590	chr01:7125365-7128961	Os01t0229100-01	50.8441	52.8097	45.6457	64.7759	43.4506	Similar to Eukaryotic translation initiation factor 3 subunit 6-interacting protein.	Translation initiation factor 3 complex, subunit L (IPR019382)
591	chr01:7129073-7137660	Os01t0229200-01	44.8393	39.1456	58.562	53.8395	53.4252	VHS domain containing protein.	VHS (IPR002014), GAT (IPR004152), ENTH/VHS (IPR008942), VHS subgroup (IPR018205)
592	chr01:7157722-7167534	Os01t0229300-01	8.08596	10.5243	11.3491	13.1627	13.8703	EMBRYONIC FLOWER1 (EMF1)-like protein, Transcriptional regulator, Palea development, Regulation of floral organ identity
593	chr01:7173402-7178937	Os01t0229600-01	0.802831	1.02645	3.61201	3.59509	3.33351	Conserved hypothetical protein.
594	chr01:7197005-7214355	Os01t0229900-01	12.4185	15.212	15.6664	17.3957	12.1056	Similar to Ubiquitin-conjugating enzyme family protein, expressed.	Ubiquitin-conjugating enzyme, E2 (IPR000608), Ubiquitin-conjugating enzyme/RWD-like (IPR016135)
595	chr02:32433327-32435454	Os01t0229900-02	0.227399	1.22995	0.813982	1.81432	0.479946	Similar to Shaggy-related protein kinase dzeta (EC 2.7.1.-) (ASK-dzeta).	Ubiquitin-conjugating enzyme, E2 (IPR000608), Ubiquitin-conjugating enzyme/RWD-like (IPR016135)
596	chr01:7216450-7225211	Os01t0230200-01	4.18641	3.29286	4.61383	4.77496	6.48621	Basic helix-loop-helix dimerisation region bHLH domain containing protein.	Helix-loop-helix DNA-binding (IPR011598)
597	chr01:7244950-7245930	Os01t0230800-01	0.187466	1.91537	1.28108	2.33345	0.652845	Conserved hypothetical protein.
598	chr01:7249616-7254806	Os01t0231000-02	81.7687	88.2891	106.012	78.4844	61.4792	Similar to Auxin-responsive protein (Aux/IAA) (Fragment).	AUX/IAA protein (IPR003311), Aux/IAA-ARF-dimerisation (IPR011525)
599	chr01:7265096-7276426	Os01t0231500-01	10.6302	8.02438	12.2899	9.76747	10.4546	Similar to Casein kinase I (Fragment).	Protein kinase, catalytic domain (IPR000719), Serine/threonine-protein kinase, active site (IPR008271), Protein kinase-like domain (IPR011009), Protein kinase, ATP binding site (IPR017441), Serine/threonine-protein kinase-like domain (IPR017442)
600	chr01:7276632-7278142	Os01t0231600-00	0.747944	0.33714	1.27779	2.32747	1.06556	Pleckstrin homology-type domain containing protein.	Pleckstrin homology-type (IPR011993), Pleckstrin-like, plant (IPR013666)
601	chr01:7278726-7280246	Os01t0231700-01	211.764	187.585	278.709	274.166	238.684	Similar to 60S acidic ribosomal protein P2-B (CaRP2B).	Ribosomal protein 60S (IPR001813)
602	chr01:7281678-7285978	Os01t0231800-01	19.9225	24.7702	30.3529	28.1265	24.6753	Similar to cDNA clone:J033025F17, full insert sequence.	Protein kinase A anchor protein, nuclear localisation signal domain (IPR019510)
603	chr01:7287783-7294450	Os01t0231900-01	28.1446	33.46	35.6246	29.7027	35.2991	K Homology, type 1, subgroup domain containing protein.	K Homology (IPR004087), K Homology, type 1 (IPR004088), RNA ligase/cyclic nucleotide phosphodiesterase (IPR009097), Predicted eukaryotic LigT (IPR009210), K Homology, type 1, subgroup (IPR018111), Protein kinase A anchor protein, nuclear localisation signal domain (IPR019510)
604	chr01:7297684-7298850	Os01t0232000-00	0.662255	6.36825	2.74769	1.26818	0.314493	Major intrinsic protein family protein.	Major intrinsic protein (IPR000425), Aquaporin (IPR012269), Major intrinsic protein, conserved site (IPR022357), Aquaporin-like (IPR023271)
605	chr01:7302127-7303775	Os01t0232100-01	3.73924	4.2365	9.66735	2.52582	2.00331	Similar to Tonoplast membrane integral protein ZmTIP4-3.	Major intrinsic protein (IPR000425), Major intrinsic protein, conserved site (IPR022357), Aquaporin-like (IPR023271)
606	chr01:7306939-7310004	Os01t0232200-00	2.05533	5.41578	11.3186	5.56704	3.30351	WD40 repeat domain containing protein.	WD40 repeat (IPR001680), WD40 repeat-like-containing domain (IPR011046), WD40/YVTN repeat-like-containing domain (IPR015943), WD40-repeat-containing domain (IPR017986), WD40 repeat, subgroup (IPR019781), WD40 repeat 2 (IPR019782), G-protein beta WD-40 repeat (IPR020472)
607	chr01:7325045-7332444	Os01t0232300-01	20.551	23.2016	19.69	20.1755	21.126	Similar to TRZ3 (TRNASE Z 3); 3'-tRNA processing endoribonuclease/ catalytic.
608	chr01:7333719-7339218	Os01t0232400-02	33.0218	18.0194	29.2165	26.2477	34.1769	Similar to VHS1 protein (Fragment).	Epsin domain, N-terminal (IPR001026), VHS (IPR002014), ENTH/VHS (IPR008942)
609	chr01:7348571-7357683	Os01t0232800-01	10.3013	11.2924	16.5579	16.5315	20.2011	Similar to KOB1.
610	chr01:7363647-7366101	Os01t0233000-01	8.38373	22.5895	43.2413	26.0435	21.8971	DREPP plasma membrane polypeptide family protein.	DREPP plasma membrane polypeptide (IPR008469)
611	chr01:7369255-7381435	Os01t0233100-00	2.48871	7.36873	3.02214	11.042	0.653378	Similar to Cyclin-A1-2.	Cyclin, C-terminal (IPR004367), Cyclin, N-terminal (IPR006671), Cyclin-like (IPR013763), Cyclin A/B/D/E (IPR014400)
612	chr01:7389305-7393822	Os01t0233500-01	3.76882	15.4273	3.19331	16.4306	2.27377	Cyclin.	Cyclin, C-terminal (IPR004367), Cyclin, N-terminal (IPR006671), Cyclin-like (IPR013763), Cyclin A/B/D/E (IPR014400)
613	chr01:7400423-7402061	Os01t0233800-01	0.397071	1.90936	0.775268	1.64768	1.75991	Similar to Viroid symptom modulation protein.	Protein kinase, catalytic domain (IPR000719), Serine/threonine-protein kinase, catalytic domain (IPR002290), Serine/threonine-protein kinase, active site (IPR008271), Protein kinase-like domain (IPR011009), Serine/threonine-protein kinase-like domain (IPR017442)
614	chr01:7404838-7409730	Os01t0233900-01	12.2323	6.81606	15.8115	14.1516	21.7025	Similar to cDNA clone:J013003E06, full insert sequence.	Ubiquitin-conjugating enzyme, E2 (IPR000608), Ubiquitin-conjugating enzyme/RWD-like (IPR016135)
615	chr01:7417314-7422543	Os01t0234100-01	11.0847	5.10778	5.14169	7.71213	4.08802	Transcriptional factor B3 family protein.	Transcriptional factor B3 (IPR003340), DNA-binding pseudobarrel domain (IPR015300), AT hook, DNA-binding motif (IPR017956)
616	chr01:7429857-7431526	Os01t0234499-00	1.16211	1.20633	1.44389	2.09043	1.87299	Similar to Pectinesterase.	Pectinesterase, catalytic (IPR000070), Pectin lyase fold/virulence factor (IPR011050), Pectin lyase fold (IPR012334), Pectinesterase, active site (IPR018040)
617	chr01:7437529-7443218	Os01t0234700-01	9.24055	6.34261	12.7978	10.1769	11.2009	Harpin-induced 1 domain containing protein.
618	chr01:7450615-7453713	Os01t0234900-01	23.5754	27.8098	24.4146	26.8929	25.6438	Similar to Ubiquitin ligase SINAT5 (EC 6.3.2.-) (Seven in absentia homolog 5). Splice isoform 2.	Zinc finger, RING-type (IPR001841), Seven-in-absentia protein, sina (IPR004162), TRAF-like (IPR008974), Zinc finger, SIAH-type (IPR013010), Zinc finger, RING/FYVE/PHD-type (IPR013083), TRAF-type (IPR013322), Seven In Absentia Homolog-type (IPR013323), Seven-in-absentia protein, TRAF-like domain (IPR018121)
619	chr01:7457859-7459931	Os01t0235100-01	37.2134	6.46582	33.0576	17.2245	18.9283	Similar to predicted protein.
620	chr01:7460208-7465514	Os01t0235200-02	5.24804	5.96802	4.52816	5.24875	3.67308	Conserved hypothetical protein.
621	chr01:7470553-7476928	Os01t0235300-01	16.6731	18.3181	20.5995	19.9765	23.4581	SOUL haem-binding protein domain containing protein.	SOUL haem-binding protein (IPR006917), Regulatory factor, effector, bacterial (IPR011256)
622	chr01:7477533-7482816	Os01t0235400-01	32.5028	33.8259	37.3251	45.5674	33.6434	Similar to predicted protein.	Importin-beta, N-terminal (IPR001494), Armadillo-like helical (IPR011989), Exportin/Importin, Cse1-like (IPR013713), Armadillo-type fold (IPR016024)
623	chr01:7485569-7492253	Os01t0235500-01	1.04641	4.77054	2.46505	5.17416	0.0774974	Conserved hypothetical protein.
624	chr01:7494887-7498394	Os01t0235700-02	12.452	1.24786	6.07802	1.65667	1.31405	Similar to BHLH transcription factor (Fragment).	Helix-loop-helix DNA-binding (IPR011598)
625	chr01:7506276-7512333	Os01t0235800-01	27.9981	24.1769	21.244	25.7659	23.1586	K Homology domain containing protein.	K Homology (IPR004087), K Homology, type 1 (IPR004088), K Homology, type 1, subgroup (IPR018111)
626	chr06:27661852-27663458	Os01t0235900-00	1.03916	1.43638	0.608678	1.16076	1.01986	Thioredoxin fold domain containing protein.	Glutaredoxin (IPR002109), Thioredoxin-like fold (IPR012336)
627	chr01:7519631-7524425	Os01t0236000-01	13.9852	13.1466	17.4757	10.579	8.13761	Conserved hypothetical protein.
628	chr01:7546782-7551981	Os01t0236300-02	15.332	50.2781	35.5099	54.2078	34.7176	Similar to Auxin response factor 18.	AUX/IAA protein (IPR003311), Transcriptional factor B3 (IPR003340), Auxin response factor (IPR010525), Aux/IAA-ARF-dimerisation (IPR011525), DNA-binding pseudobarrel domain (IPR015300)
629	chr01:7557156-7560969	Os01t0236400-01	8.16562	16.3637	14.6243	13.6896	8.73654	Similar to protein ABIL1.
630	chr01:7571116-7576812	Os01t0236700-01	16.9423	12.4932	14.2151	11.0622	10.6549	Octicosapeptide/Phox/Bem1p domain containing protein.	Phox/Bem1p (IPR000270), Plant regulator RWP-RK (IPR003035)
631	chr01:7577941-7583038	Os01t0236800-01	14.1061	11.2576	13.9189	13.6508	12.6532	Similar to predicted protein.	Glycoside hydrolase, family 14 (IPR001554), Glycoside hydrolase, subgroup, catalytic domain (IPR013781), Glycoside hydrolase, superfamily (IPR017853)
632	chr01:7590269-7593032	Os01t0237100-01	9.51789	4.94804	8.99444	6.76067	8.57389	Phosphoglycerate mutase domain containing protein.	Histidine phosphatase superfamily, clade-1 (IPR013078)
633	chr01:7652841-7658815	Os01t0238200-02	46.3933	78.0076	74.0741	41.7688	46.9202	Conserved hypothetical protein.
634	chr01:7665127-7668130	Os01t0238500-02	0.529929	1.43314	10.5191	4.48179	8.52827	Similar to Branched-chain-amino-acid aminotransferase-like protein 3, chloroplast precursor.	Aminotransferase, class IV (IPR001544)
635	chr01:7670062-7672889	Os01t0238600-01	142.445	124.534	146.415	119.268	115.467	Nucleic acid-binding, OB-fold domain containing protein.	Nucleic acid-binding, OB-fold (IPR012340), Nucleic acid-binding, OB-fold-like (IPR016027)
636	chr01:7675009-7675779	Os01t0238700-01	0.770112	0	0.250603	1.31093	0.0812694	Oligopeptide transporter OPT superfamily protein.	Oligopeptide transporter OPT superfamily (IPR004813)
637	chr01:7676147-7678871	Os01t0238800-02	22.6039	22.4047	29.5809	19.2624	20.2482	Similar to NFD6 (NUCLEAR FUSION DEFECTIVE 6).
638	chr01:7678993-7685946	Os01t0238900-01	32.0925	28.8086	26.5159	29.7718	21.5998	Similar to Protein SOF1.	WD40 repeat (IPR001680), WD40 repeat-like-containing domain (IPR011046), WD40/YVTN repeat-like-containing domain (IPR015943), WD40-repeat-containing domain (IPR017986), WD40 repeat, conserved site (IPR019775), WD40 repeat, subgroup (IPR019781), WD40 repeat 2 (IPR019782), G-protein beta WD-40 repeat (IPR020472)
639	chr01:7686815-7693970	Os01t0239000-01	3.8908	7.06821	9.80335	11.1062	7.96021	Hypothetical conserved gene.
640	chr01:7718180-7722547	Os01t0239100-02	30.883	49.3161	109.163	53.6838	129.897	Heat shock protein DnaJ family protein.	Heat shock protein DnaJ, N-terminal (IPR001623), Chaperone DnaJ, C-terminal (IPR002939), Heat shock protein DnaJ (IPR003095), HSP40/DnaJ peptide-binding (IPR008971), Heat shock protein DnaJ, conserved site (IPR018253)
641	chr01:7725053-7725411	Os01t0239300-01	1.85743	5.58386	0	0.593056	0.29402	Conserved hypothetical protein.
642	chr01:7738985-7742944	Os01t0239700-01	54.5722	48.8715	47.9283	34.6166	35.647	Similar to Leucine-rich receptor-like protein kinase.	Protein kinase, catalytic domain (IPR000719), Leucine-rich repeat (IPR001611), Serine/threonine-protein kinase, active site (IPR008271), Protein kinase-like domain (IPR011009), Leucine-rich repeat-containing N-terminal, type 2 (IPR013210), Concanavalin A-like lectin/glucanase, subgroup (IPR013320), Protein kinase, ATP binding site (IPR017441), Serine/threonine-protein kinase-like domain (IPR01744…
643	chr01:7803942-7805991	Os01t0241000-01	16.7438	9.21993	13.4471	10.082	15.1193	Conserved hypothetical protein.
644	chr01:7806627-7810967	Os01t0241100-01	10.0405	10.2677	9.56476	10.2592	8.38257	Conserved hypothetical protein.
645	chr01:7848978-7849841	Os01t0242200-01	0	0.530384	1.07688	0.422487	1.18737	Zinc finger, C2H2-type domain containing protein.	Zinc finger, C2H2 (IPR007087), Zinc finger, C2H2-type/integrase, DNA-binding (IPR013087), Zinc finger, C2H2-like (IPR015880)
646	chr01:7852651-7855833	Os01t0242300-01	15.3788	12.1472	25.8241	13.5475	15.291	Optic atrophy 3 family protein.	Optic atrophy 3-like (IPR010754)
647	chr01:7857708-7860054	Os01t0242500-01	16.3738	17.6731	21.2042	19.8745	15.9573	D-tyrosyl-tRNA(Tyr) deacylase family protein.	D-tyrosyl-tRNA(Tyr) deacylase (IPR003732), D-Tyr tRNAtyr deacylase-like domain (IPR023509)
648	chr01:7862061-7867810	Os01t0242600-01	16.2601	9.86652	15.5785	10.1097	15.9093	C2 calcium-dependent membrane targeting domain containing protein.	C2 calcium-dependent membrane targeting (IPR000008), C2 calcium/lipid-binding domain, CaLB (IPR008973), C2 membrane targeting protein (IPR018029)
649	chr08:3430058-3430484	Os01t0242800-00	1.94963	4.68813	1.26886	1.03734	1.02871	Hypothetical protein.
650	chr01:7876152-7878982	Os01t0242900-02	25.8683	24.9523	46.9113	24.142	32.0688	Conserved hypothetical protein.
651	chr01:7879872-7882674	Os01t0243000-01	1.31898	1.76829	2.21557	3.31872	2.05942	Similar to triacylglycerol lipase.
652	chr01:7885808-7894846	Os01t0243100-01	5.89902	9.49744	3.66777	15.6649	1.04243	Similar to Kinesin.	Kinesin, motor domain (IPR001752), Kinesin, motor region, conserved site (IPR019821)
653	chr01:7894902-7900706	Os01t0243200-01	22.8628	11.5534	14.5575	11.0207	12.0917	Similar to integral membrane transporter family protein.
654	chr01:7903041-7904959	Os01t0243450-00	63.4314	22.2285	47.7295	22.6046	40.4324	Non-protein coding transcript.
655	chr01:7926162-7927804	Os01t0243600-00	5.87936	3.53339	3.61384	4.27399	4.17077	Conserved hypothetical protein.
656	chr01:7928049-7933759	Os01t0243700-02	24.1806	16.2277	20.8737	37.3253	23.0338	Similar to Beta-1,3-glucanase-like protein.	X8 (IPR012946)
657	chr01:7940252-7943584	Os01t0243901-00	0	0.251237	0	2.96855	1.38965	Hypothetical protein.
658	chr01:7944678-7946953	Os01t0244000-00	0	0	0	5.06547	0.612001	Domain of unknown function DUF1618 domain containing protein.	Domain of unknown function DUF1618 (IPR011676)
659	chr01:8047294-8055685	Os01t0246100-01	24.733	19.2945	17.7711	21.8865	18.8196	Zinc finger, RING/FYVE/PHD-type domain containing protein.	Zinc finger, TAZ-type (IPR000197), Zinc finger, ZZ-type (IPR000433), Zinc finger, PHD-type (IPR001965), Zinc finger, FYVE/PHD-type (IPR011011), Zinc finger, RING/FYVE/PHD-type (IPR013083), Histone H3-K56 acetyltransferase, RTT109 (IPR013178), Zinc finger, PHD-type, conserved site (IPR019786)
660	chr01:8061677-8062892	Os01t0246400-01	42.1742	0	8.20343	10.8289	0.50195	Similar to Low molecular mass early light-inducible protein HV90, chloroplast precursor (ELIP).	Chlorophyll A-B binding protein (IPR022796), Chlorophyll a/b binding protein domain (IPR023329)
661	chr01:8064847-8069085	Os01t0246500-01	9.51918	5.79952	5.73697	10.8305	5.62552	Similar to Minus dominance protein.	Plant regulator RWP-RK (IPR003035)
662	chr01:8084137-8087029	Os01t0246700-01	21.8374	10.9292	2.51628	15.081	3.71741	Similar to WRKY transcription factor 1.
663	chr01:8125618-8128128	Os01t0247500-01	12.143	1.64056	2.11357	8.05117	7.18202	Protein kinase, core domain containing protein.	Protein kinase, catalytic domain (IPR000719), Serine/threonine-protein kinase, active site (IPR008271), Protein kinase-like domain (IPR011009), Protein kinase, ATP binding site (IPR017441), Serine/threonine-protein kinase-like domain (IPR017442)
664	chr01:8130228-8131069	Os01t0247600-01	41.579	40.7708	21.2815	28.6436	21.7296	Conserved hypothetical protein.
665	chr01:8146464-8148045	Os01t0247900-01	0.890553	0	6.30306	0.142118	5.42731	AWPM-19-like family protein.	AWPM-19-like (IPR008390)
666	chr01:8159565-8161542	Os01t0248300-00	3.9392	2.76199	12.0495	2.13725	6.77594	Similar to Pathogen-related protein.
667	chr01:8170317-8176430	Os01t0248500-01	30.8624	14.0568	18.3068	9.64211	18.9058	Similar to Pathogen-related protein.
668	chr01:8178827-8183115	Os01t0248600-01	15.5404	21.9782	21.7618	23.9682	17.477	GINS complex, Psf2 component family protein.	GINS complex, subunit Psf2 (IPR007257), GINS complex, subunit Psf2, subgroup (IPR016906), GINS complex (IPR021151)
669	chr01:8190966-8192457	Os01t0248701-00	18.9015	3.06094	0	0.252855	0	Terpenoid synthase domain containing protein.	Polyprenyl synthetase (IPR000092), Terpenoid synthase (IPR008949), Polyprenyl synthetase-related (IPR017446)
670	chr01:8193295-8194379	Os01t0248800-01	2.14989	0.695738	2.42169	3.90581	2.93194	Conserved hypothetical protein.
671	chr01:8203767-8207137	Os01t0249200-01	8.4607	14.2703	24.3792	31.053	26.0511	Similar to Nectarin 1 precursor (EC 1.15.1.1) (Superoxide dismutase [Mn]).	Germin (IPR001929), Cupin 1 (IPR006045), Cupin, RmlC-type (IPR011051), RmlC-like jelly roll fold (IPR014710), Germin, manganese binding site (IPR019780)
672	chr01:8212422-8215337	Os01t0249300-01	85.8536	45.4836	71.6715	58.2461	60.8452	Lg106-like family protein.	Endosulphine (IPR006760)
673	chr01:8234626-8235750	Os01t0249900-01	2.84771	4.75408	4.63338	3.13054	1.90327	Protein of unknown function DUF573 family protein.	Protein of unknown function DUF573 (IPR007592)
674	chr01:8247574-8248060	Os01t0250200-00	1.02575	0.308296	1.00137	0.654877	2.43556	Conserved hypothetical protein.
675	chr04:19398265-19403460	Os01t0250600-01	58.4063	44.0256	48.658	54.6923	46.101	Conserved hypothetical protein.
676	chr01:8275433-8283958	Os01t0250900-01	19.0434	22.0137	22.6623	20.1174	21.9067	HAD superfamily (subfamily IG) hydrolase, 5'-Nucleotidase protein.	HAD-superfamily hydrolase, subfamily IG, 5&apos;-nucleotidase (IPR008380), HAD-like domain (IPR023214)
677	chr01:8284213-8289134	Os01t0251000-01	25.7205	32.2098	30.1591	20.0856	21.0621	Protein of unknown function DUF3769 domain containing protein.	Protein of unknown function DUF3769 (IPR022244)
678	chr01:8291329-8296390	Os01t0251100-02	25.9467	22.3382	30.6574	23.6266	18.2216	Similar to 50S ribosomal protein L3-2, chloroplast precursor.	Ribosomal protein L3 (IPR000597), Translation elongation/initiation factor/Ribosomal, beta-barrel (IPR009000), Ribosomal protein L3, conserved site (IPR019926), Ribosomal protein L3, bacterial/organelle-type (IPR019927)
679	chr01:8297586-8302490	Os01t0251200-01	14.0147	9.07101	11.4564	19.6226	13.4431	Zinc finger, C2H2-like domain containing protein.	Zinc finger, RING-type (IPR001841), Zinc finger, C2H2-like (IPR015880)
680	chr01:8305583-8306809	Os01t0251400-01	203.285	546.568	428.477	433.059	197.132	Conserved hypothetical protein.
681	chr01:8329716-8334236	Os01t0252100-01	100.778	90.1017	77.9515	77.7065	51.3898	Similar to Glycogen synthase kinase-3 homolog MsK-3 (EC 2.7.1.-).	Protein kinase, catalytic domain (IPR000719), Serine/threonine-protein kinase, catalytic domain (IPR002290), Serine/threonine-protein kinase, active site (IPR008271), Protein kinase-like domain (IPR011009), Protein kinase, ATP binding site (IPR017441), Serine/threonine-protein kinase-like domain (IPR017442), Tyrosine-protein kinase, catalytic domain (IPR020635)
682	chr01:8334287-8338559	Os01t0252200-01	5.46007	4.24053	7.46242	6.48764	6.62184	Zinc finger, CCCH-type domain containing protein.	Zinc finger, CCCH-type (IPR000571), Zinc finger, U1-type (IPR003604), Zinc finger, U1-C type (IPR013085)
683	chr01:8344450-8346010	Os01t0252600-00	1.76511	2.46489	6.22543	3.36586	4.65229	Similar to predicted protein.
684	chr01:8356651-8362336	Os01t0252900-01	27.4812	21.1369	22.6186	20.2539	19.1978	Zinc finger, CCHC-type domain containing protein.	Zinc finger, CCHC-type (IPR001878), Zinc finger, CCHC retroviral-type (IPR013084)
685	chr01:8366937-8375381	Os01t0253100-01	27.5766	22.9661	29.5048	30.6759	30.2967	Similar to Avr9/Cf-9 induced kinase 1.	Protein kinase, catalytic domain (IPR000719), Serine/threonine-protein kinase, active site (IPR008271), Protein kinase-like domain (IPR011009), Protein kinase, ATP binding site (IPR017441), Serine/threonine-protein kinase-like domain (IPR017442)
686	chr01:8382111-8387387	Os01t0253300-02	231.663	214.512	152.625	216.943	154.845	Importin alpha-1a subunit.	Armadillo (IPR000225), Importin-alpha, importin-beta-binding domain (IPR002652), Armadillo-like helical (IPR011989), Armadillo-type fold (IPR016024)
687	chr01:8387636-8389034	Os01t0253400-01	1.18176	0.946968	3.7174	0.419069	3.11776	Protein of unknown function DUF1218 family protein.	Protein of unknown function DUF1218 (IPR009606)
688	chr01:8394450-8395731	Os01t0253500-01	0.405597	1.70632	1.05589	1.07873	0.128407	Conserved hypothetical protein.
689	chr01:8396421-8398669	Os01t0253600-01	58.0471	60.9506	46.8622	65.9979	56.9868	Replication factor A protein 3 domain containing protein.	Nucleic acid-binding, OB-fold (IPR012340), Replication factor A protein 3 (IPR013970), Nucleic acid-binding, OB-fold-like (IPR016027)
690	chr01:8404251-8408381	Os01t0253900-02	15.3377	6.27946	12.7682	8.27034	8.47584	Lipase, class 3 family protein.	Lipase, class 3 (IPR002921)
691	chr01:8413839-8419100	Os01t0254000-01	97.7327	70.7018	103.741	84.0638	97.6888	Similar to NTGB2 (Fragment).	Small GTP-binding protein domain (IPR005225), Small GTPase superfamily, SAR1-type (IPR006687), Small GTPase superfamily, ARF/SAR type (IPR006689), Small GTPase superfamily, ARF type (IPR024156)
692	chr01:8420734-8430220	Os01t0254100-01	50.3102	38.2982	59.8291	35.8063	45.4962	Similar to CTV.2.	WD40 repeat (IPR001680), LisH dimerisation motif (IPR006594), CTLH, C-terminal LisH motif (IPR006595), WD40 repeat-like-containing domain (IPR011046), WD40/YVTN repeat-like-containing domain (IPR015943), WD40-repeat-containing domain (IPR017986), WD40 repeat, conserved site (IPR019775), WD40 repeat, subgroup (IPR019781), WD40 repeat 2 (IPR019782)
693	chr01:8444390-8447038	Os01t0254200-01	79.2256	29.4302	68.2119	44.779	50.1637	Conserved hypothetical protein.
694	chr01:8447450-8451515	Os01t0254300-00	1.25917	0.489646	4.84467	0.567324	4.40847	Pectinesterase (EC 3.1.1.11) (Fragment).	Pectinesterase, catalytic (IPR000070), Pectinesterase inhibitor (IPR006501), Pectin lyase fold/virulence factor (IPR011050), Pectin lyase fold (IPR012334), Pectinesterase, active site (IPR018040)
695	chr01:8465582-8469405	Os01t0254800-01	7.31097	4.83835	5.67783	7.20808	6.1268	Hypothetical conserved gene.
696	chr01:8470658-8472263	Os01t0254850-00	3.14779	5.23877	0.236383	3.20705	0.0766579	Hypothetical conserved gene.
697	chr01:8475387-8479553	Os01t0254950-01	80.1192	44.6528	67.056	50.3438	54.0194	Hypothetical gene.
698	chr01:8486474-8489904	Os01t0255000-01	42.1164	28.7509	24.5639	31.8113	29.0945	Similar to Soluble epoxide hydrolase.	Epoxide hydrolase-like (IPR000639)
699	chr01:8491113-8492323	Os01t0255100-01	0	1.57011	0.463693	1.2128	0.300747	Similar to Soluble epoxide hydrolase.	Epoxide hydrolase-like (IPR000639)
700	chr01:8524962-8526064	Os01t0255700-00	1.13943	1.59789	0.370784	0.727328	0.480974	Conserved hypothetical protein.
701	chr01:8540556-8544665	Os01t0256400-01	57.1437	49.268	60.6047	46.5808	44.3102	Similar to Dynein light chain 1 protein DLC-1 (Fragment).	Dynein light chain, type 1/2 (IPR001372), Dynein light chain, type 1/2, conserved site (IPR019763)
702	chr01:8545696-8547065	Os01t0256500-02	2358.8	686.377	266.531	503.178	338.418	Similar to ZnI.
703	chr01:8555118-8557177	Os01t0256600-01	55.6781	47.7872	45.6909	36.5345	31.3052	Ribosomal protein L18/L5 domain containing protein.	Ribosomal protein L18/L5 (IPR005484)
704	chr01:8560758-8569623	Os01t0256800-02	19.3708	15.8974	18.1705	14.8165	19.4343	Hypothetical conserved gene.	Zinc finger, CCCH-type (IPR000571)
705	chr01:8570750-8574547	Os01t0256900-01	60.9842	51.7138	67.5271	51.8852	50.7797	Similar to SmX6 protein.	Like-Sm ribonucleoprotein (LSM) domain (IPR001163), Like-Sm ribonucleoprotein (LSM) domain, eukaryotic/archaea-type (IPR006649), Like-Sm ribonucleoprotein (LSM)-related domain (IPR010920)
706	chr01:8576993-8578128	Os01t0257100-01	24.233	9.678	30.22	9.87972	27.0743	Rapid ALkalinization Factor family protein.	Rapid ALkalinization Factor (IPR008801)
707	chr01:8585747-8586942	Os01t0257300-01	125.894	2.6486	0.14341	7.36082	0.837128	Similar to FPF1.
708	chr01:8593697-8599451	Os01t0257400-01	34.6676	30.8155	33.9081	29.9944	30.5474	Zinc finger, CCCH-type domain containing protein.	Zinc finger, CCCH-type (IPR000571)
709	chr01:8626710-8633599	Os01t0257900-01	5.22117	3.02186	3.29445	3.2115	2.76234	Hypothetical protein.
710	chr01:8657016-8658626	Os01t0258600-00	16.2269	16.7013	20.7917	18.1267	21.6407	Similar to predicted protein.
711	chr01:8659428-8664839	Os01t0258700-01	72.1141	41.5495	57.39	51.1675	76.6941	Zinc finger, CCCH-type domain containing protein.	Zinc finger, CCCH-type (IPR000571)
712	chr01:8682807-8687588	Os01t0259200-01	13.9151	7.81823	8.77839	10.2391	9.47413	Similar to serine/threonine protein kinase PBS1.	Protein kinase, catalytic domain (IPR000719), Serine/threonine-protein kinase, catalytic domain (IPR002290), Serine/threonine-protein kinase, active site (IPR008271), Protein kinase-like domain (IPR011009), Protein kinase, ATP binding site (IPR017441), Serine/threonine-protein kinase-like domain (IPR017442), Tyrosine-protein kinase, catalytic domain (IPR020635)
713	chr01:8691768-8699707	Os01t0259400-01	6.52337	15.3402	5.81457	17.58	1.92554	Armadillo-type fold domain containing protein.	Protein kinase, catalytic domain (IPR000719), Serine/threonine-protein kinase, catalytic domain (IPR002290), Serine/threonine-protein kinase, active site (IPR008271), Protein kinase-like domain (IPR011009), Armadillo-like helical (IPR011989), Armadillo-type fold (IPR016024), Protein kinase, ATP binding site (IPR017441), Serine/threonine-protein kinase-like domain (IPR017442)
714	chr01:8700811-8708640	Os01t0259600-01	23.4699	15.4509	18.3984	14.391	18.69	Similar to phosphoadenosine phosphosulfate (PAPS) reductase family protein.	Phosphoadenosine phosphosulphate reductase (IPR002500), Rossmann-like alpha/beta/alpha sandwich fold (IPR014729)
715	chr08:20248547-20254574	Os01t0259900-00	33.4264	55.2484	28.8122	17.0835	18.6799	Conserved hypothetical protein.
716	chr01:8722671-8724349	Os01t0259933-00	7.80907	8.91092	5.59698	10.8523	8.32431	Non-protein coding transcript.
717	chr01:8728891-8730405	Os01t0259966-00	20.1185	3.26557	4.28864	8.82966	9.62107	Non-protein coding transcript.
718	chr01:8732344-8743420	Os01t0260000-01	1.74281	1.82976	3.12262	3.08768	2.91225	Protein prenyltransferase domain containing protein.	Pentatricopeptide repeat (IPR002885), Tetratricopeptide-like helical (IPR011990)
719	chr01:8750959-8760660	Os01t0260500-01	3.01046	2.86121	4.50646	3.76483	3.6027	Hypothetical conserved gene.	Disease resistance protein (IPR000767), Leucine-rich repeat (IPR001611), NB-ARC (IPR002182), Leucine-rich repeat, typical subtype (IPR003591)
720	chr01:8770514-8773526	Os01t0260800-01	6.03318	9.75277	16.6539	7.50314	16.2682	Conserved hypothetical protein.
721	chr01:8786467-8792451	Os01t0261100-01	51.5402	37.1911	37.3177	36.5184	33.3512	Zinc finger, RING-type domain containing protein.	Zinc finger, RING-type (IPR001841), Zinc finger, RING/FYVE/PHD-type (IPR013083), Zinc finger, C3HC4 RING-type (IPR018957)
722	chr01:8792589-8797374	Os01t0261200-02	56.1259	20.9206	27.637	23.6378	32.4893	Similar to NAC domain-containing protein 74.
723	chr01:8809386-8813027	Os01t0261500-01	16.1919	11.738	15.9699	8.17809	9.62607	Similar to Nucleoside-diphosphate-sugar epimerase.	NAD(P)-binding domain (IPR016040)
724	chr01:8854818-8857299	Os01t0262401-00	0.0760742	0	0.371339	39.4469	37.8582	Hypothetical genes.
725	chr01:8883313-8885332	Os01t0262500-01	3.52563	2.11893	4.70989	2.96118	4.41515	TRAM/LAG1/CLN8 homology domain domain containing protein.	TRAM/LAG1/CLN8 homology domain (IPR006634)
726	chr01:8885475-8889587	Os01t0262600-01	35.1149	28.9684	35.7411	40.5469	44.4453	Glycosyltransferase, Pollen wall formation	Glycosyl transferase, family 1 (IPR001296)
727	chr01:8889919-8900105	Os01t0262700-01	6.80086	7.2365	8.03409	7.36727	5.0465	Similar to predicted protein.
728	chr01:8916380-8924912	Os01t0263400-00	2.15043	2.2989	1.23821	2.39664	1.5879	Pentatricopeptide repeat domain containing protein.	Pentatricopeptide repeat (IPR002885), Tetratricopeptide-like helical (IPR011990)
729	chr01:8925070-8929721	Os01t0263500-01	15.3298	11.9806	16.1701	13.6956	13.2999	Similar to predicted protein.	Mediator complex, subunit Med27 (IPR021627)
730	chr01:8931338-8936744	Os01t0263600-01	7.55937	7.52305	6.30202	10.0367	5.5956	U5 snRNP-associated 102 kDa protein (U5-102 kDa protein).	RNA-processing protein, HAT helix (IPR003107), PRP1 splicing factor, N-terminal (IPR010491), Tetratricopeptide-like helical (IPR011990), Tetratricopeptide repeat-containing (IPR013026)
731	chr01:8942945-8947002	Os01t0263600-02	1.02213	0.93276	0.776094	1.47393	0.671156	Similar to U5 snRNP-associated 102 kDa protein (U5-102 kDa protein).	RNA-processing protein, HAT helix (IPR003107), Tetratricopeptide-like helical (IPR011990), Tetratricopeptide repeat-containing (IPR013026)
732	chr01:8949331-8951102	Os01t0264000-01	3.4407	0.838291	0.998601	0.652916	0.353282	Dof transcription factor, Promotion of nutrient ion uptake and accumulation	Zinc finger, Dof-type (IPR003851)
733	chr01:8986154-8987438	Os01t0264400-01	5.28844	9.12499	21.9834	12.0328	18.5249	Conserved hypothetical protein.
734	chr01:8988801-8992582	Os01t0264500-01	17.3499	21.1444	21.3041	19.7771	22.8319	Similar to T11I18.15 protein.
735	chr10:1910927-1911636	Os01t0264600-00	1.43777	1.03699	0.842159	1.37672	0.910361	Conserved hypothetical protein.
736	chr01:9004193-9008277	Os01t0264700-01	60.3576	33.5954	43.9749	35.2935	40.115	Cellular retinaldehyde binding/alpha-tocopherol transport family protein.	Cellular retinaldehyde binding/alpha-tocopherol transport (IPR001071), Cellular retinaldehyde-binding/triple function, C-terminal (IPR001251), Cellular retinaldehyde-binding/triple function, N-terminal (IPR008273), Phosphatidylinositol transfer protein-like, N-terminal (IPR011074)
737	chr01:9012962-9016757	Os01t0264900-01	30.4909	25.5933	25.3385	21.2024	15.7217	Non-protein coding transcript.
738	chr01:9017999-9024055	Os01t0265000-01	11.3979	10.8076	20.1182	10.3521	11.6635	Geranylgeranyl reductase, &alpha;-tocopherol synthesis	FAD/NAD(P)-binding domain superfamily (IPR036188), Geranylgeranyl reductase family (IPR011777), Geranylgeranyl reductase, plant/prokaryotic (IPR010253), Geranylgeranyl reductase, plant/cyanobacteria (IPR011774), FAD-binding domain (IPR002938)
739	chr01:9024896-9028917	Os01t0265200-01	45.318	24.4104	29.4347	24.2309	30.8401	Mitochondrial carrier protein, Early leaf development	Mitochondrial carrier protein (IPR002067), Mitochondrial carrier domain (IPR023395), Mitochondrial substrate/solute carrier (IPR018108)
740	chr03:29749693-29763161	Os01t0265400-01	9.56656	10.0117	10.426	12.5166	11.6516	Conserved hypothetical protein.
741	chr01:9057798-9061011	Os01t0265700-01	28.2815	15.5852	19.0098	16.9895	19.3606	Conserved hypothetical protein.
742	chr01:9062502-9066816	Os01t0265800-01	51.3821	36.687	44.3796	43.9123	36.4691	RNA-binding region RNP-1 (RNA recognition motif) domain containing protein.	RNA recognition motif domain (IPR000504), Nucleotide-binding, alpha-beta plait (IPR012677)
743	chr01:9067439-9071387	Os01t0265900-00	17.9011	17.1254	21.9931	20.0154	21.204	Similar to translin family protein.	Translin (IPR002848), Translin, N-terminal (IPR016068), Translin, C-terminal (IPR016069)
744	chr01:9074588-9083791	Os01t0266000-01	29.0466	29.0439	31.3877	22.5182	18.8045	RNA-binding protein Lupus La domain containing protein.	Protein of unknown function DM15 (IPR006607), RNA-binding protein Lupus La (IPR006630), Winged helix-turn-helix transcription repressor DNA-binding (IPR011991)
745	chr01:9087985-9089076	Os01t0266100-01	7.71152	0.197218	1.12123	0.99495	1.66221	Similar to RING finger family protein.	Zinc finger, RING-type (IPR001841), Zinc finger, RING/FYVE/PHD-type (IPR013083), Zinc finger, C3HC4 RING-type (IPR018957)
746	chr01:9094607-9102787	Os01t0266200-01	13.377	8.91818	12.9925	11.2722	10.3063	Conserved hypothetical protein.
747	chr01:9113637-9117492	Os01t0266400-01	10.2569	7.40139	33.205	11.6189	31.2096	Conserved hypothetical protein.
748	chr05:23797970-23799341	Os01t0266500-01	12.4557	13.9862	10.5114	7.96197	4.66973	Phenazine biosynthesis PhzC/PhzF protein family protein.	Phenazine biosynthesis PhzC/PhzF protein (IPR003719)
749	chr01:9117940-9121420	Os01t0266600-02	33.4633	56.6774	69.0483	51.167	63.8053	Thioredoxin fold domain containing protein.	Thioredoxin-like fold (IPR012336), Redoxin (IPR013740)
750	chr01:9133598-9140503	Os01t0266800-01	7.66108	8.86532	15.1599	8.8307	16.9331	Cystinosin/ERS1p repeat containing protein.	Cystinosin/ERS1p repeat (IPR006603)
751	chr01:9159579-9165722	Os01t0267100-01	38.2055	41.5266	37.8506	49.6924	33.6694	MT-A70 family protein.	DNA methylase, N-6 adenine-specific, conserved site (IPR002052), MT-A70 (IPR007757)
752	chr01:9166313-9170037	Os01t0267200-01	93.8536	65.8642	101.141	81.9125	91.8535	Similar to 26S proteasome non-ATPase regulatory subunit 14 (26S proteasome regulatory subunit rpn11).	Mov34/MPN/PAD-1 (IPR000555)
753	chr01:9171411-9175960	Os01t0267300-00	4.21147	4.15675	4.96761	3.95539	1.78206	Hypothetical conserved gene.	Protease inhibitor I4, serpin (IPR000215), Protease inhibitor I4, serpin, plant (IPR015554), Protease inhibitor I4, serpin, conserved site (IPR023795), Serpin domain (IPR023796)
754	chr01:9179129-9182115	Os01t0267600-01	9.07649	12.2474	11.5357	14.6748	7.07534	Sad1/UNC-like, C-terminal domain containing protein.	Sad1/UNC-like, C-terminal (IPR012919)
755	chr01:9191713-9194471	Os01t0267800-00	4.79568	1.98998	1.17043	1.33007	1.21099	Serine/threonine protein kinase domain containing protein.	Protein kinase, catalytic domain (IPR000719), Serine-threonine/tyrosine-protein kinase (IPR001245), Serine/threonine-protein kinase, active site (IPR008271), Protein kinase-like domain (IPR011009), Protein kinase, ATP binding site (IPR017441)
756	chr01:9195440-9199051	Os01t0267900-01	92.2037	107.919	110.379	128.234	101.961	Calmodulin, Ca<sup>2+</sup> sensor, Ca<sup>2+</sup> signalling	EF-hand domain pair (IPR011992), Phosphoglycolate phosphatase, domain 2 (IPR023198), EF-hand domain (IPR002048), EF-Hand 1, calcium-binding site (IPR018247)
757	chr03:4709647-4712484	Os01t0268000-01	0.980943	0.884475	0.478815	2.19191	0	Hypothetical protein.
758	chr01:9225185-9237204	Os01t0268300-01	24.5664	39.5271	29.9269	41.4955	33.7686	Similar to DNA gyrase B subunit.	DNA topoisomerase, type IIA, subunit B (IPR000565), DNA topoisomerase, type IIA, subunit B/N-terminal (IPR001241), DNA topoisomerase, type IIA, subunit B, C-terminal (IPR002288), ATPase-like, ATP-binding domain (IPR003594), DNA gyrase, subunit B (IPR011557), DNA topoisomerase, type IIA, subunit B, domain 2 (IPR013506), DNA topoisomerase, type IIA, subunit B/N-terminal, alpha-beta (IPR013759), DNA…
759	chr01:9245571-9253277	Os01t0268600-01	7.35771	2.01861	0.572546	0.78271	0.371348	Glycoside hydrolase, family 31 protein.	Glycoside hydrolase, family 31 (IPR000322), Glycoside hydrolase-type carbohydrate-binding (IPR011013), Glycoside hydrolase, superfamily (IPR017853)
760	chr01:9259102-9264390	Os01t0268800-01	24.8872	15.185	20.5864	23.5854	20.9906	Ubiquitin-associated/translation elongation factor EF1B, N-terminal, eukaryote domain containing protein.	Ubiquitin-associated/translation elongation factor EF1B, N-terminal (IPR000449), UBA-like (IPR009060), Ubiquitin-associated/translation elongation factor EF1B, N-terminal, eukaryote (IPR015940)
761	chr01:9264828-9273072	Os01t0269000-01	22.9545	7.12002	13.0622	11.3596	12.142	Similar to Hydroxymethylglutaryl-CoA lyase.	Hydroxymethylglutaryl-CoA lyase, active site (IPR000138), Pyruvate carboxyltransferase (IPR000891), Aldolase-type TIM barrel (IPR013785)
762	chr01:9273878-9279121	Os01t0269100-01	22.7838	19.4964	20.9897	18.8842	16.0478	Similar to Rab proteins geranylgeranyltransferase component A 2 (Rab escort protein 2) (REP-2) (Choroideraemia-like protein).	GDP dissociation inhibitor (IPR018203)
763	chr01:9293179-9304514	Os01t0269500-01	16.98	9.4792	11.8328	9.46527	16.1689	Conserved hypothetical protein.
764	chr01:9317381-9323368	Os01t0269900-01	16.3677	14.6832	15.3794	16.6984	14.6711	Actin/actin-like family protein.	Actin-like (IPR004000)
765	chr01:9325524-9329371	Os01t0270100-02	50.2086	54.6473	79.1192	72.4243	88.3219	Similar to cDNA clone:001-200-C04, full insert sequence.	Proteinase inhibitor I25, cystatin (IPR000010), Proteinase inhibitor I25, cystatin, conserved site (IPR018073), Proteinase inhibitor I25, cystatin, conserved region (IPR020381)
766	chr01:9339744-9342329	Os01t0270300-01	27.7578	74.9606	121.786	125.154	163.344	Similar to Cationic peroxidase isozyme 40K precursor.	Plant peroxidase (IPR000823), Haem peroxidase, plant/fungal/bacterial (IPR002016), Haem peroxidase (IPR010255), Peroxidases heam-ligand binding site (IPR019793)
767	chr01:9370595-9378296	Os01t0271200-01	20.2152	13.6535	20.8879	15.0971	17.0953	Similar to Glutamyl-tRNA synthetase.	Glutamyl/glutaminyl-tRNA synthetase, class Ib (IPR000924), Aminoacyl-tRNA synthetase, class I, conserved site (IPR001412), Glutamyl-tRNA synthetase, class Ib, archaeal/eukaryotic cytosolic (IPR004526), Glutathione S-transferase, C-terminal-like (IPR010987), Ribosomal protein L25/Gln-tRNA synthetase, anti-codon-binding domain (IPR011035), Rossmann-like alpha/beta/alpha sandwich fold (IPR014729), R…
768	chr01:9378887-9383243	Os01t0271400-00	25.5565	22.055	39.3763	29.732	38.8739	Peptidase S14, ClpP family protein.	Peptidase S14, ClpP (IPR001907), Peptidase S14/S49 (IPR023562)
769	chr01:9386115-9390642	Os01t0271500-01	49.9876	42.9162	52.5004	49.9419	50.4908	Similar to RUB-activating enzyme (Ubiquitin activating enzyme E1-like protein).	Ubiquitin-activating enzyme repeat (IPR000127), UBA/THIF-type NAD/FAD binding fold (IPR000594), Molybdenum cofactor biosynthesis, MoeB (IPR009036), E2 binding (IPR014929), NAD(P)-binding domain (IPR016040), Ubiquitin-activating enzyme, E1, active site (IPR018074), Ubiquitin-activating enzyme (IPR019572), Ubiquitin activating enzyme, alpha domain (IPR023318)
770	chr01:9393866-9396615	Os01t0271700-01	35.8415	38.2543	53.2889	61.1414	55.0394	Conserved hypothetical protein.
771	chr01:9424555-9429189	Os01t0272600-01	7.66251	6.47192	15.0619	7.36946	9.99847	Similar to Root determined nodulation 1.
772	chr01:9431651-9435952	Os01t0272850-00	7.77692	13.22	17.0798	16.2613	23.1921	Hypothetical protein.
773	chr01:9441486-9444326	Os01t0273000-01	96.3513	97.3381	115.826	113.033	87.1301	Similar to 26 proteasome complex subunit DSS1 (Deleted in split hand/split foot protein 1) (Split hand/foot deleted protein 1).	DSS1/SEM1 (IPR007834)
774	chr01:9445643-9446686	Os01t0273100-01	20.2916	92.5595	50.9626	128.197	9.11452	Similar to Ubiquitin conjugating protein-like (Ubiquitin-conjugating enzyme) (Ubiquitinating enzyme).	Ubiquitin-conjugating enzyme, E2 (IPR000608), Ubiquitin-conjugating enzyme/RWD-like (IPR016135), Ubiquitin-conjugating enzyme, active site (IPR023313)
775	chr01:9447071-9451449	Os01t0273200-00	0.387582	0	0	1.11343	0.98163	Conserved hypothetical protein.
776	chr01:9454984-9457035	Os01t0273300-01	45.4547	28.1707	41.1388	36.4427	31.6539	BSD domain containing protein.	BSD (IPR005607)
777	chr01:9464862-9475188	Os01t0273500-01	15.0941	11.1332	13.1157	9.8426	16.3053	Heat shock protein DnaJ, N-terminal domain containing protein.	Tetratricopeptide TPR-1 (IPR001440), Heat shock protein DnaJ, N-terminal (IPR001623), Heat shock protein DnaJ (IPR003095), Tetratricopeptide-like helical (IPR011990), Tetratricopeptide repeat-containing (IPR013026), Tetratricopeptide repeat (IPR019734), Elongated TPR repeat-containing domain (IPR023114)
778	chr01:9489220-9494062	Os01t0274100-00	0.660009	0.396666	3.54378	1.05324	1.30594	Similar to disulfide oxidoreductase/ monooxygenase/ oxidoreductase.	Pyridine nucleotide-disulphide oxidoreductase, class-II (IPR000103), FAD-dependent pyridine nucleotide-disulphide oxidoreductase (IPR013027), Flavin monooxygenase-like (IPR020946)
779	chr01:9567540-9569338	Os01t0274800-01	8.37856	11.344	7.89738	6.76181	2.28668	R2R3-type MYB transcription factor, Sugar partitioning into anther	SANT domain, DNA binding (IPR001005), Homeodomain-like (IPR009057), Homeodomain-related (IPR012287), Myb, DNA-binding (IPR014778), Myb transcription factor (IPR015495), Transcription regulator HTH, Myb-type, DNA-binding (IPR017930)
780	chr01:9613365-9615586	Os01t0275200-00	4.26264	1.7529	0.219017	0.14321	0.284105	Similar to Protein argonaute 15.	Argonaute/Dicer protein, PAZ (IPR003100), Stem cell self-renewal protein Piwi (IPR003165), Ribonuclease H-like (IPR012337)
781	chr01:9625146-9630419	Os01t0275500-00	7.97449	12.4174	14.356	9.20309	8.43662	Similar to Protein argonaute 15.
782	chr01:9631174-9639048	Os01t0275600-02	298.947	313.1	201.965	249.675	155.728	Similar to Protein argonaute 4A.	Stem cell self-renewal protein Piwi (IPR003165), Ribonuclease H-like (IPR012337)
783	chr01:9644193-9653369	Os01t0275800-01	0.958395	3.37402	3.62488	2.45378	2.25221	Hypothetical gene.
784	chr01:9657967-9661276	Os01t0276000-01	309.101	336.357	322.604	420.202	323.381	Similar to 60S ribosomal protein L30.	Ribosomal protein L30e (IPR000231), Ribosomal protein L7Ae/L30e/S12e/Gadd45 (IPR004038), Ribosomal protein L30e, conserved site (IPR022991)
785	chr01:9655133-9656430	Os01t0276033-00	15.8537	15.693	17.5579	14.6265	13.792	Non-protein coding transcript.
786	chr01:9665416-9670267	Os01t0276100-01	80.9014	55.7876	81.9864	68.3548	74.6347	Similar to 3-isopropylmalate dehydrogenase, chloroplast precursor (EC 1.1.1.85) (Beta-IPM dehydrogenase) (IMDH) (3-IPM-DH).	Isocitrate/isopropylmalate dehydrogenase (IPR001804), Isocitrate dehydrogenase NAD-dependent (IPR004434), Isocitrate/isopropylmalate dehydrogenase, conserved site (IPR019818), Isopropylmalate dehydrogenase-like domain (IPR024084)
787	chr01:9670756-9675843	Os01t0276200-00	42.3074	49.1939	66.7789	55.5506	47.4978	Similar to Mitochondrial import receptor subunit TOM40.	Porin, eukaryotic type (IPR001925)
788	chr01:9680113-9680753	Os01t0276300-01	0.665585	0.800105	0.649766	1.59334	0.316074	Similar to Group 3 late embryogenesis abundant protein (Fragment).
789	chr01:9681767-9684374	Os01t0276400-01	22.0389	14.4448	17.9969	16.9828	13.1	Similar to presenilin.	Peptidase A22A, presenilin (IPR001108), Peptidase A22, presenilin signal peptide (IPR006639)
790	chr01:9684838-9689516	Os01t0276500-01	25.6247	33.2956	27.5313	31.0682	33.4017	Similar to Histidine biosynthesis bifunctional protein hisIE, chloroplast precursor [Includes: Phosphoribosyl-AMP cyclohydrolase (EC 3.5.4.19) (PRA-CH); Phosphoribosyl-ATP pyrophosphatase (EC 3.6.1.31) (PRA-PH)].	Phosphoribosyl-AMP cyclohydrolase (IPR002496), Phosphoribosyl-ATP pyrophosphohydrolase (IPR008179), Phosphoribosyl-ATP pyrophosphohydrolase-like (IPR021130)
791	chr06:3309180-3310403	Os01t0276500-02	0.142875	0.5152	0.557916	0.775184	0.452324	Similar to Histidine biosynthesis bifunctional protein hisIE, chloroplast precursor [Includes: Phosphoribosyl-AMP cyclohydrolase (EC 3.5.4.19) (PRA-CH); Phosphoribosyl-ATP pyrophosphatase (EC 3.6.1.31) (PRA-PH)].	Phosphoribosyl-AMP cyclohydrolase (IPR002496), Phosphoribosyl-ATP pyrophosphohydrolase (IPR008179), Phosphoribosyl-ATP pyrophosphohydrolase-like (IPR021130)
792	chr01:9690151-9692808	Os01t0276600-01	38.8615	40.6069	42.848	28.5088	25.0375	Zinc finger, RING/FYVE/PHD-type domain containing protein.	Zinc finger, RING-type (IPR001841), Zinc finger, RING/FYVE/PHD-type (IPR013083), Zinc finger, C3HC4 RING-type (IPR018957)
793	chr01:9694206-9699820	Os01t0276700-02	25.3555	22.0716	20.2712	35.2306	21.1526	Similar to Pyruvate kinase, cytosolic isozyme (EC 2.7.1.40) (PK).	Pyruvate kinase (IPR001697), Pyruvate kinase-like, insert domain (IPR011037), Pyruvate kinase, barrel (IPR015793), Pyruvate kinase, alpha/beta (IPR015794), Pyruvate kinase, C-terminal (IPR015795), Pyruvate kinase, beta-barrel insert domain (IPR015806), Pyruvate/Phosphoenolpyruvate kinase (IPR015813), Pyruvate kinase, active site (IPR018209)
794	chr01:9702550-9709782	Os01t0276800-05	85.5659	72.419	68.8844	97.9398	81.8856	Similar to predicted protein.	Mannose-6-phosphate receptor, binding (IPR009011), Glucosidase II beta subunit-like (IPR012913)
795	chr01:9711567-9712545	Os01t0276900-01	111.078	1.58142	0.183482	21.955	0.714029	Conserved hypothetical protein.
796	chr01:9727668-9728638	Os01t0277100-01	0	0.228269	0.370784	0.666717	0.721461	Hypothetical protein.
797	chr01:9732505-9738146	Os01t0277500-01	7.6592	12.1473	10.5742	11.8167	13.2862	Dof (DNA binding with one finger) transcription factor, C2-C2 zinc finger transcription factor, Regulation of flowering time	Zinc finger, Dof-type (IPR003851)
798	chr01:9738209-9744927	Os01t0277600-00	10.9351	6.25969	7.67169	8.86246	7.1703	Similar to aminophospholipid ATPase.	ATPase, P-type, K/Mg/Cd/Cu/Zn/Na/Ca/Na/H-transporter (IPR001757), ATPase, P-type cation exchange, alpha subunit (IPR006069), ATPase, P-type, phospholipid-translocating, flippase (IPR006539), ATPase, P-type, ATPase-associated domain (IPR008250), ATPase, P-type phosphorylation site (IPR018303), HAD-like domain (IPR023214), ATPase, P-type, cytoplasmic domain N (IPR023299), ATPase, P-type, cytoplasmi…
799	chr01:9750042-9753865	Os01t0277700-01	36.8238	33.6972	41.7104	45.5763	50.7345	Similar to Glycosyl hydrolases family 17 protein.
800	chr01:9770011-9771046	Os01t0278000-00	36.5953	42.6198	60.8532	17.827	31.1537	VQ domain containing protein.	VQ (IPR008889)
801	chr01:9788654-9789607	Os01t0278100-01	0	0	0.758341	0.247927	1.47556	Conserved hypothetical protein.
802	chr01:9816751-9822822	Os01t0278600-01	7.70334	6.53907	7.08175	8.19435	8.61597	PDZ/DHR/GLGF domain containing protein.	PDZ/DHR/GLGF (IPR001478), Peptidase cysteine/serine, trypsin-like (IPR009003)
803	chr01:9859320-9860773	Os01t0278900-01	34.3885	45.9307	102.354	49.1066	122.63	Similar to 50S ribosomal protein L40.
804	chr01:9862683-9870897	Os01t0278950-00	5.07896	3.22018	7.79971	5.46158	14.5981	Similar to predicted protein.	Peptidase S8/S53, subtilisin/kexin/sedolisin (IPR000209), Protease-associated domain, PA (IPR003137), Proteinase inhibitor I9, subtilisin propeptide (IPR010259), Peptidase S8, subtilisin-related (IPR015500), Peptidase S8, subtilisin, Ser-active site (IPR023828)
805	chr01:9874371-9877113	Os01t0279100-01	100.283	27.4232	158.208	89.942	162.222	Subunit of magnesium-protoporphyrin IX monomethyl ester cyclase (EC:1.14.13.81), Core component of FLU-YGL8-LCAA-POR complex, Chlorophyll biosynthesis, Chloroplast development	Magnesium-protoporphyrin IX monomethyl ester [oxidative] cyclase (IPR008434), Ferritin-like superfamily (IPR009078), Ferritin-related (IPR012347), Rubrerythrin (IPR003251)
806	chr01:9878361-9885647	Os01t0279200-03	60.9997	48.6834	51.61	55.2623	56.1844	Similar to COP9 signalosome complex subunit 2.	Proteasome component (PCI) domain (IPR000717), Winged helix-turn-helix transcription repressor DNA-binding (IPR011991)
807	chr01:9887543-9889322	Os01t0279300-01	122.398	112.105	159.02	98.1879	112.711	Similar to Calmodulin 1 (Fragment).	Calcium-binding EF-hand (IPR002048), EF-hand-like domain (IPR011992), EF-Hand 1, calcium-binding site (IPR018247), EF-hand (IPR018248), EF-HAND 2 (IPR018249)
808	chr01:9889423-9908811	Os01t0279400-01	55.4592	10.9798	23.0249	15.9533	31.4552	Major facilitator superfamily antiporter.	Major facilitator superfamily (IPR011701), Major facilitator superfamily domain, general substrate transporter (IPR016196), Major facilitator superfamily domain (IPR020846)
809	chr01:9913401-9917299	Os01t0279700-01	5.71166	3.28597	5.317	4.02116	2.04504	Major facilitator superfamily protein.	Major facilitator superfamily (IPR011701), Major facilitator superfamily domain, general substrate transporter (IPR016196), Major facilitator superfamily domain (IPR020846)
810	chr01:9917466-9921623	Os01t0279800-01	103.082	104.212	111.733	95.3553	105.766	Similar to LRR protein.	Leucine-rich repeat (IPR001611), Leucine-rich repeat-containing N-terminal, type 2 (IPR013210)
811	chr01:9928860-9936114	Os01t0279900-01	29.0196	21.4538	22.6022	23.156	18.3906	Similar to Transcription factor TGA6 (AtbZIP45). Splice isoform 2.	Basic-leucine zipper (bZIP) transcription factor (IPR004827), bZIP transcription factor, bZIP-1 (IPR011616)
812	chr01:9936671-9947930	Os01t0280000-01	29.9821	25.7178	30.5723	23.8222	26.3353	Similar to Histone mRNA exonuclease 1.	Exonuclease (IPR006055), Zinc finger, GRF-type (IPR010666), Ribonuclease H-like (IPR012337), Exonuclease, RNase T/DNA polymerase III (IPR013520)
813	chr01:9953872-9955554	Os01t0280200-01	2.07022	1.54039	1.82854	2.70574	1.43565	IQ motif, EF-hand binding site domain containing protein.	IQ motif, EF-hand binding site (IPR000048)
814	chr01:9967412-9967702	Os01t0280500-01	1.56058	2.81578	4.57047	4.98435	0	Similar to Eukaryotic translation initiation factor 6 (eIF-6) (B4 integrin interactor) (CAB) (p27(BBP)) (B(2)GCN homolog).	Translation initiation factor IF6 (IPR002769)
815	chr01:10003824-10007811	Os01t0281000-01	31.4784	23.5251	22.6369	26.4976	19.7735	Cyclin-like F-box domain containing protein.	F-box domain, cyclin-like (IPR001810), F-box domain, Skp2-like (IPR022364)
816	chr01:10008056-10011580	Os01t0281100-01	20.4448	0.132641	0.215466	0.211319	0.349377	Conserved hypothetical protein.
817	chr01:10011919-10015518	Os01t0281200-01	1.14584	2.46756	2.14399	4.17495	0.120919	Similar to Type B-like cyclin (Fragment).	Cyclin, C-terminal (IPR004367), Cyclin, N-terminal (IPR006671), Cyclin-like (IPR013763), Cyclin A/B/D/E (IPR014400)
818	chr01:10021405-10027135	Os01t0281400-00	101.372	64.0221	97.3859	96.3962	95.0153	Coatomer, beta subunit domain containing protein.	Clathrin/coatomer adaptor, adaptin-like, N-terminal (IPR002553), Coatomer, beta subunit, C-terminal (IPR011710), Armadillo-like helical (IPR011989), Armadillo-type fold (IPR016024), Coatomer, beta subunit (IPR016460)
819	chr01:10048305-10048511	Os01t0281600-01	0	5.2936	0	0	16.6992	Cupredoxin domain containing protein.	Plastocyanin-like (IPR003245), Cupredoxin (IPR008972)
820	chr01:10099309-10103075	Os01t0282800-02	151.622	197.437	217.722	431.964	217.031	Similar to Tubulin beta-5 chain (Beta-5 tubulin).
821	chr01:10112605-10119017	Os01t0283000-01	6.60351	4.80694	6.57244	6.60347	4.81001	Conserved hypothetical protein.
822	chr01:10119212-10123891	Os01t0283100-02	118.028	107.841	159.238	115.157	163.575	Similar to Ferripyochelin-binding protein-like.	Bacterial transferase hexapeptide repeat (IPR001451), Trimeric LpxA-like (IPR011004)
823	chr01:10133919-10135442	Os01t0283300-01	30.7029	21.306	10.3505	63.6922	16.2586	Conserved hypothetical protein.
824	chr01:10137658-10140212	Os01t0283500-02	17.7687	6.88324	9.0912	14.5871	11.1152	Peptidase S54, rhomboid domain containing protein.	Zinc finger, RanBP2-type (IPR001876), Peptidase S54, rhomboid domain (IPR022764)
825	chr01:10144303-10146318	Os01t0283600-00	0	0	0	1.30673	0.162025	Similar to Cinnamoyl CoA reductase.	NAD-dependent epimerase/dehydratase (IPR001509), NAD(P)-binding domain (IPR016040)
826	chr01:10167817-10169244	Os01t0284500-01	4.3844	1.27757	7.52278	2.33215	6.98231	Similar to Nectarin 1 precursor (EC 1.15.1.1) (Superoxide dismutase [Mn]).	Germin (IPR001929), Cupin 1 (IPR006045), Cupin, RmlC-type (IPR011051), RmlC-like jelly roll fold (IPR014710), Germin, manganese binding site (IPR019780)
827	chr01:10193534-10196776	Os01t0284700-01	35.4511	26.6935	45.2165	29.9548	42.4855	Similar to Peptidyl-prolyl cis-trans isomerase.	Peptidyl-prolyl cis-trans isomerase, cyclophilin-type (IPR002130), Cyclophilin-like (IPR015891), Peptidyl-prolyl cis-trans isomerase, cyclophilin-type, conserved site (IPR020892)
828	chr01:10200856-10203111	Os01t0284900-01	2.02866	0.609641	0.247555	0.809367	0.0802811	Conserved hypothetical protein.
829	chr01:10214087-10219918	Os01t0285200-01	8.09727	3.63862	7.84757	8.51139	9.45789	Conserved hypothetical protein.
830	chr01:10261505-10268783	Os01t0286000-01	6.58922	5.9159	3.94451	4.78497	3.22193	Snf7 family protein.	Snf7 (IPR005024)
831	chr01:10270940-10275520	Os01t0286200-01	12.7527	6.26581	9.64979	9.3279	6.40366	Hypothetical protein.
832	chr03:4689257-4690402	Os01t0286500-00	3.05956	3.51425	0.529457	2.71277	1.01115	Conserved hypothetical protein.
833	chr01:10291848-10295471	Os01t0286600-01	10.6319	19.7988	39.16	25.7632	28.1404	Similar to Plastidal protoporphyrinogen oxidase.	Amine oxidase (IPR002937), Protoporphyrinogen oxidase (IPR004572), NAD(P)-binding domain (IPR016040)
834	chr01:10312415-10314759	Os01t0286900-01	1.1166	0.402658	0.436024	1.06915	0.0707003	Similar to Auxin-responsive protein IAA31 (Indoleacetic acid-induced protein 31).	AUX/IAA protein (IPR003311), Aux/IAA-ARF-dimerisation (IPR011525)
835	chr01:10333363-10334045	Os01t0287400-01	1.78222	0.535638	0	2.56003	2.39798	Similar to Hydrophobic protein LTI6A (Low temperature-induced protein 6A).
836	chr01:10346213-10349991	Os01t0287700-01	7.5279	3.63796	6.40288	2.98635	6.30745	Hypothetical conserved gene.
837	chr01:10369576-10371212	Os01t0288200-01	8.49542	1.92669	2.66018	10.0445	5.42984	Conserved hypothetical protein.
838	chr01:10399622-10400306	Os01t0288800-01	4.8392	0	0	1.64112	0	Conserved hypothetical protein.
839	chr01:10432184-10432686	Os01t0289100-00	0	0	0	1.39502	0	Conserved hypothetical protein.
840	chr06:30115874-30117527	Os01t0289600-00	7.2397	6.28465	3.3375	2.34262	2.80134	Similar to WRKY transcription factor 28.	DNA-binding WRKY (IPR003657)
841	chr01:34280509-34280941	Os01t0289732-01	0.632978	1.52206	2.47174	1.61657	2.40472	Similar to WRKY transcription factor 6-like (WRKY transcription factor 9).
842	chr01:10488872-10489380	Os01t0289900-00	5.71288	0	0.464759	0.151968	0	Transferase domain containing protein.	Transferase (IPR003480), Chloramphenicol acetyltransferase-like domain (IPR023213)
843	chr01:10491930-10500835	Os01t0290100-01	43.269	47.9891	55.8619	56.2381	61.8156	Pyridoxal phosphate-dependent transferase, major region, subdomain 1 domain containing protein.	Aminotransferase, class V/Cysteine desulfurase (IPR000192), Pyridoxal phosphate-dependent transferase, major region, subdomain 1 (IPR015421), Pyridoxal phosphate-dependent transferase, major domain (IPR015424)
844	chr01:10508844-10513382	Os01t0290600-00	4.51527	4.22109	3.18352	5.49723	3.94431	Similar to isopenicillin N epimerase.	Aminotransferase, class V/Cysteine desulfurase (IPR000192), Pyridoxal phosphate-dependent transferase, major region, subdomain 1 (IPR015421), Pyridoxal phosphate-dependent transferase, major domain (IPR015424)
845	chr01:10514730-10522305	Os01t0290650-00	80.625	24.2552	24.5424	26.1541	48.7637	Non-protein coding transcript.
846	chr01:10536432-10537006	Os01t0290901-00	0	0	0	1.50052	5.58095	Non-protein coding transcript.
847	chr01:10561333-10565308	Os01t0291500-02	0.406972	3.66873	2.28447	1.2339	1.12737	Transferase family protein.	Transferase (IPR003480), Chloramphenicol acetyltransferase-like domain (IPR023213)
848	chr01:10622749-10627588	Os01t0292200-01	208.163	15.1074	33.908	20.9045	39.0893	Serine/threonine protein kinase domain containing protein.	Protein kinase, catalytic domain (IPR000719), Serine/threonine-protein kinase, catalytic domain (IPR002290), NAF domain (IPR004041), Serine/threonine-protein kinase, active site (IPR008271), Protein kinase-like domain (IPR011009), Protein kinase, ATP binding site (IPR017441), Serine/threonine-protein kinase-like domain (IPR017442), NAF/FISL domain (IPR018451), Tyrosine-protein kinase, catalytic d…
849	chr01:10650028-10656712	Os01t0292900-02	25.2124	20.7362	18.5197	17.843	10.3928	Similar to Squamosa-promoter binding-like protein 2.	Transcription factor, SBP-box (IPR004333), Ankyrin repeat-containing domain (IPR020683)
850	chr01:10657478-10660128	Os01t0293000-01	0.924049	0.55533	0.763725	6.65014	2.48712	S-adenosyl-l-methionine synthetase, Histone H3K4me3 and DNA methylation, Regulation of gene expression related to flowering	S-adenosylmethionine synthetase superfamily (IPR022636), S-adenosylmethionine synthetase (IPR002133), S-adenosylmethionine synthetase, N-terminal (IPR022628), S-adenosylmethionine synthetase, central domain (IPR022629), S-adenosylmethionine synthetase, C-terminal (IPR022630), S-adenosylmethionine synthetase, conserved site (IPR022631)
851	chr01:10675161-10680030	Os01t0293200-01	24.4431	21.1273	19.6013	22.1077	16.1509	Similar to predicted protein.	Plant organelle RNA recognition domain (IPR021099)
852	chr01:10748710-10750226	Os01t0294700-01	0.132259	0.238458	0.903808	10.4682	2.55416	Haem peroxidase, plant/fungal/bacterial family protein.	Plant peroxidase (IPR000823), Haem peroxidase, plant/fungal/bacterial (IPR002016), Haem peroxidase (IPR010255), Peroxidase, active site (IPR019794)
853	chr01:10805407-10808063	Os01t0295700-01	30.1446	14.1977	8.67162	20.8093	9.63317	Similar to Protein phosphatase-2C.	Protein phosphatase 2C, manganese/magnesium aspartate binding site (IPR000222), Protein phosphatase 2C-like (IPR001932), Protein phosphatase 2C (IPR015655)
854	chr01:10813961-10818604	Os01t0295900-01	5.53958	4.11162	5.72621	5.09009	6.10098	Similar to cDNA clone:J023064I01, full insert sequence.	Peptidase M22, glycoprotease (IPR000905), Peptidase M22, glycoprotease, subgroup (IPR017861)
855	chr01:10819277-10822408	Os01t0296000-01	2.82869	5.31712	3.17483	5.36665	3.54889	Protein kinase, core domain containing protein.	Protein kinase, catalytic domain (IPR000719), Tyrosine-protein kinase, active site (IPR008266), Protein kinase-like domain (IPR011009), Serine/threonine-protein kinase-like domain (IPR017442)
856	chr01:10822589-10827149	Os01t0296100-03	46.27	42.1161	46.8356	46.5911	35.4175	Similar to Glycogen synthase kinase.
857	chr01:10829551-10832148	Os01t0296166-00	6.45135	1.35897	14.3491	63.2313	25.9198	Hypothetical protein.
858	chr01:10871295-10874317	Os01t0296450-00	55.9789	20.3509	33.9412	24.1255	38.1542	Hypothetical protein.
859	chr01:10891826-10893804	Os01t0297200-01	0.82157	0.691239	0.240613	4.24763	1.61262	ATPase, AAA-type, core domain containing protein.	ATPase, AAA+ type, core (IPR003593), ATPase, AAA-type, core (IPR003959), ATPase, AAA-type, conserved site (IPR003960)
860	chr01:10910766-10914805	Os01t0297700-01	1.76556	0.424294	55.2209	4.27836	146.385	Protein of unknown function DUF6, transmembrane domain containing protein.	Drug/metabolite transporter (IPR000620)
861	chr01:10880533-10881341	Os01t0297950-00	0	0	0.639559	1.25465	0.933326	Hypothetical protein.
862	chr01:10932321-10933532	Os01t0298301-01	0.902555	1.8443	2.81953	5.53075	1.37154	Hypothetical conserved gene.
863	chr01:10934963-10935994	Os01t0298400-01	0.703766	0.211483	0	3.20075	0	Myb transcription factor domain containing protein.	SANT domain, DNA binding (IPR001005), Homeodomain-like (IPR009057), Homeodomain-related (IPR012287), Myb, DNA-binding (IPR014778), Myb transcription factor (IPR015495), Transcription regulator HTH, Myb-type, DNA-binding (IPR017930)
864	chr04:28278557-28285206	Os01t0298500-00	17.2603	11.3112	13.9681	16.6608	13.6177	Conserved hypothetical protein.
865	chr01:10960476-10961625	Os01t0299100-00	3.29512	3.50083	6.7921	10.572	9.91721	Conserved hypothetical protein.
866	chr01:10965003-10970499	Os01t0299200-00	1.27509	3.26672	3.28445	3.26756	2.90458	Pentatricopeptide repeat domain containing protein.	Pentatricopeptide repeat (IPR002885)
867	chr01:10977183-10980216	Os01t0299400-01	29.0946	29.7828	38.2985	33.2495	24.1863	Sterile alpha motif homology domain containing protein.	IGR protein motif (IPR019083)
868	chr01:10980654-10983623	Os01t0299500-01	38.8292	35.2502	50.9321	28.0883	41.6188	Conserved hypothetical protein.
869	chr01:10999179-11006011	Os01t0300200-01	66.5797	58.8117	109.635	60.3404	115.011	Similar to ATP-citrate lyase subunit B.	Citrate synthase-like (IPR002020), Succinyl-CoA ligase, alpha subunit (IPR005810), ATP-citrate lyase/succinyl-CoA ligase (IPR005811), NAD(P)-binding domain (IPR016040), Succinyl-CoA synthetase-like (IPR016102), Citrate synthase-like, core (IPR016141), Citrate synthase-like, large alpha subdomain (IPR016142), Citrate synthase-like, small alpha subdomain (IPR016143), ATP-citrate lyase/succinyl-CoA …
870	chr01:11012263-11018075	Os01t0300400-01	0.232523	0.169708	0.138789	1.3431	1.24431	Hypothetical conserved gene.
871	chr01:11025223-11038999	Os01t0300600-01	39.3357	30.1552	39.7368	37.1788	36.0821	Similar to carbohydrate binding.	Collagen-binding surface protein Cna, B-type domain (IPR008970), Immunoglobulin-like fold (IPR013783), Carbohydrate-binding-like fold (IPR013784)
872	chr01:11058880-11064071	Os01t0300900-01	31.2234	38.9365	63.5161	71.2652	78.5449	Galactose oxidase/kelch, beta-propeller domain containing protein.	Kelch repeat type 1 (IPR006652), Kelch repeat type 2 (IPR011498), Kelch-type beta propeller (IPR015915), Galactose oxidase, beta-propeller (IPR015916)
873	chr01:11064637-11068813	Os01t0301000-01	17.4772	22.3579	12.2945	16.6305	12.0832	Pentatricopeptide repeat domain containing protein.	Pentatricopeptide repeat (IPR002885), Tetratricopeptide-like helical (IPR011990)
874	chr01:11070840-11071859	Os01t0301100-01	3.23592	1.03725	0.210601	1.1705	1.02445	Conserved hypothetical protein.
875	chr01:11075074-11077501	Os01t0301300-01	13.8525	4.31583	9.21646	7.36737	8.27054	Hypothetical protein.
876	chr01:11088122-11094018	Os01t0301700-01	5.20417	6.53969	5.41146	7.48152	5.44003	Tetratricopeptide-like helical domain containing protein.	Pentatricopeptide repeat (IPR002885), Tetratricopeptide-like helical (IPR011990)
877	chr01:11118717-11119303	Os01t0302000-00	3.36067	3.03029	1.0936	0.89401	0.177324	Hypothetical conserved gene.
878	chr01:11129397-11131821	Os01t0302100-01	18.0357	14.297	25.1231	19.0709	21.0098	Conserved hypothetical protein.
879	chr06:13052599-13053087	Os01t0302250-01	0.509297	1.22458	1.98877	0.650305	2.09608	Conserved hypothetical protein.
880	chr01:11166942-11174402	Os01t0302500-01	4.81843	2.43589	1.07997	4.45964	0.821193	Knotted1-type homeobox protein OSH6.	Homeobox (IPR001356), ELK (IPR005539), KNOX1 (IPR005540), KNOX2 (IPR005541), Homeobox KN domain (IPR008422), Homeodomain-like (IPR009057), Homeodomain-related (IPR012287), Homeobox, conserved site (IPR017970)
881	chr01:11191711-11198763	Os01t0302800-01	44.5098	35.8131	56.8366	59.3327	48.6503	Conserved hypothetical protein.
882	chr01:11202576-11203372	Os01t0303000-02	38.7857	33.1964	87.9497	131.863	170.197	Similar to CP12 (Fragment).
883	chr01:11211815-11222065	Os01t0303200-01	15.6376	12.7146	17.7862	13.8155	15.5448	Conserved hypothetical protein.
884	chr01:11231953-11234805	Os01t0303600-01	4.75444	2.05529	1.96379	1.66928	3.85328	Zinc finger, RING/FYVE/PHD-type domain containing protein.	Zinc finger, RING-CH-type (IPR011016), Zinc finger, RING/FYVE/PHD-type (IPR013083), Protein of unknown function DUF3675 (IPR022143)
885	chr01:11245213-11246794	Os01t0303800-01	3.90139	4.67443	15.4171	6.10734	32.7525	UspA domain containing protein.	Universal stress protein A (IPR006015), UspA (IPR006016), Rossmann-like alpha/beta/alpha sandwich fold (IPR014729)
886	chr01:11249495-11251279	Os01t0304000-01	258.184	226.517	285.705	240.665	235.465	Similar to Ribosomal protein L29.	Ribosomal protein L29e (IPR002673)
887	chr01:11253686-11266507	Os01t0304050-01	2.95987	5.25984	8.50554	7.16091	7.65219	Non-protein coding transcript.
888	chr01:11272182-11278260	Os01t0304300-01	21.0198	14.6068	19.5296	18.0891	20.331	Similar to predicted protein.	Protein of unknown function DUF616 (IPR006852)
889	chr01:11283379-11284152	Os01t0304400-00	5.61785	0	0.747864	0.733528	0.161686	Conserved hypothetical protein.
890	chr01:11316410-11320113	Os01t0305200-01	16.7665	1.11106	0.881355	4.86912	3.14682	Lg106-like family protein.	Endosulphine (IPR006760)
891	chr01:11350490-11356980	Os01t0305900-01	51.3226	18.5636	21.92	20.6641	12.6374	Similar to R2R3 Myb transcription factor MYB-IF35.	SANT domain, DNA binding (IPR001005), Homeodomain-like (IPR009057), Homeodomain-related (IPR012287), Myb, DNA-binding (IPR014778), Myb transcription factor (IPR015495), Transcription regulator HTH, Myb-type, DNA-binding (IPR017930)
892	chr01:11364065-11365493	Os01t0306100-01	5.42651	13.0451	3.07997	23.4005	1.39835	Plant specific eukaryotic initiation factor 4B family protein.	Plant specific eukaryotic initiation factor 4B (IPR010433)
893	chr01:11366646-11367450	Os01t0306200-01	4.60218	0.436741	0	0.0773097	0	Protein of unknown function DUF3511 domain containing protein.	Protein of unknown function DUF3511 (IPR021899)
894	chr01:11412114-11421038	Os01t0306800-01	23.6702	34.5858	55.2114	42.125	58.9772	Conserved hypothetical protein.
895	chr01:11426348-11430957	Os01t0306900-01	8.69599	5.73928	7.4167	6.25474	4.46934	Protein of unknown function DUF789 family protein.	Protein of unknown function DUF789 (IPR008507)
896	chr01:11495921-11496358	Os01t0307562-00	20.4451	23.0913	28.4267	12.0647	3.92283	Similar to JD1.
897	chr10:15664692-15665844	Os01t0307624-01	0	0	0	1.37214	0.972217	Conserved hypothetical protein.
898	chr01:11504411-11506219	Os01t0307686-00	5.38015	0.950991	0.308958	3.33313	0.0333979	Similar to embryonic abundant protein-like.
899	chr01:11526380-11531916	Os01t0308200-01	0.542481	1.43445	1.21805	1.38501	1.18503	Hypothetical protein.
900	chr01:11544309-11545421	Os01t0308600-00	10.7395	13.1015	16.9	4.65538	6.0388	Conserved hypothetical protein.
901	chr01:11585471-11586559	Os01t0309100-01	33.7492	7.81647	29.0898	24.2749	80.1604	Similar to anther-specific protein SF18.
902	chr01:11607508-11608126	Os01t0309451-01	11.5621	14.7414	13.3396	3.69051	2.55121	Hypothetical gene.
903	chr01:11610790-11612704	Os01t0309800-01	7.13857	7.9984	2.18296	25.3749	1.41173	Similar to Hydrogenase expression/formation protein hypB.	Heavy metal-associated domain, HMA (IPR006121)
904	chr01:11618193-11622533	Os01t0309900-01	30.0809	18.4532	20.0872	21.5636	24.1533	Lipase, class 3 family protein.	Lipase, class 3 (IPR002921), Mono-/di-acylglycerol lipase, N-terminal (IPR005592)
905	chr01:11625322-11637363	Os01t0310100-01	9.81055	7.04473	8.99635	5.80468	5.75049	Similar to PLDP1 (PHOSPHOLIPASE D P1); phospholipase D.	Phospholipase D (IPR015679)
906	chr01:11655097-11667723	Os01t0310500-01	20.9164	28.0549	23.7786	14.8625	14.3852	Protein kinase, catalytic domain domain containing protein.	Protein kinase, catalytic domain (IPR000719), Serine-threonine/tyrosine-protein kinase (IPR001245), Serine/threonine-protein kinase, catalytic domain (IPR002290), Serine/threonine-protein kinase, active site (IPR008271), Protein kinase-like domain (IPR011009), Protein kinase, ATP binding site (IPR017441), Tyrosine-protein kinase, catalytic domain (IPR020635)
907	chr01:11686269-11687508	Os01t0311100-00	9.84701	3.9735	6.17977	6.91396	4.49803	Similar to RING-H2 finger protein ATL2L.	Zinc finger, RING-type (IPR001841), Zinc finger, RING/FYVE/PHD-type (IPR013083), Zinc finger, RING-H2-type (IPR024766)
908	chr03:8135118-8135858	Os01t0311300-01	7.31707	4.39781	0.529124	1.90295	2.91707	Similar to Sorbitol transporter.	General substrate transporter (IPR005828)
909	chr01:11690122-11691251	Os01t0311400-00	4.40589	3.02621	3.3795	2.963	2.34136	Zinc finger, RING/FYVE/PHD-type domain containing protein.	Zinc finger, RING-type (IPR001841), Zinc finger, RING/FYVE/PHD-type (IPR013083), Zinc finger, RING-H2-type (IPR024766)
910	chr01:11693775-11699962	Os01t0311500-01	11.9364	15.8548	14.3312	15.0759	15.4636	Similar to PHS1 (PROPYZAMIDE-HYPERSENSITIVE 1); phosphoprotein phosphatase/ protein tyrosine/serine/threonine phosphatase.	Dual specificity phosphatase, catalytic domain (IPR000340), Protein-tyrosine/Dual-specificity phosphatase (IPR000387), Phosphatidylinositol 3-/4-kinase, catalytic (IPR000403), Protein kinase-like domain (IPR011009), Actin-fragmin kinase, catalytic (IPR015275), Protein-tyrosine phosphatase, active site (IPR016130), Dual specificity phosphatase, subgroup, catalytic domain (IPR020422)
911	chr01:11703312-11704632	Os01t0311600-01	2.08776	1.1763	3.1846	1.16605	10.7406	Sulfotransferase family protein.	Sulfotransferase domain (IPR000863)
912	chr01:11713634-11714687	Os01t0311700-01	4.81456	0.120567	0	0	1.58774	Pectinesterase inhibitor domain containing protein.	Pectinesterase inhibitor (IPR006501)
913	chr01:11741218-11750899	Os01t0312600-00	2.37723	5.55642	6.70434	7.41892	7.7769	Hypothetical protein.
914	chr01:11756900-11759590	Os01t0312800-01	4.39688	9.3463	0.715397	12.837	0.0257778	Similar to CEL4=CELLULASE 4 (Fragment).	Glycoside hydrolase, family 9 (IPR001701), Six-hairpin glycosidase-like (IPR008928), Six-hairpin glycosidase (IPR012341), Glycoside hydrolase, family 9, active site (IPR018221)
915	chr01:11783910-11785027	Os01t0313300-01	45.3502	33.1487	12.1364	12.0709	5.98684	Similar to EREBP-3 protein (Fragment).	Pathogenesis-related transcriptional factor/ERF, DNA-binding (IPR001471), DNA-binding, integrase-type (IPR016177)
916	chr01:11801278-11815797	Os01t0314000-01	54.2005	21.811	26.6191	20.5503	26.5189	Protein of unknown function DUF3615 domain containing protein.	Protein of unknown function DUF3615 (IPR022059)
917	chr01:11800211-11801045	Os01t0314000-02	0.842259	1.26567	0.822242	1.61311	0.799948	Protein of unknown function DUF3615 domain containing protein.	Protein of unknown function DUF3615 (IPR022059)
918	chr01:11863568-11864522	Os01t0314800-01	328.508	8.46779	1.60465	30.3532	13.8272	Late embryogenesis abundant protein 3 family protein.	Late embryogenesis abundant protein, LEA-5 (IPR004926)
919	chr01:11897306-11910943	Os01t0315800-01	36.0333	19.0317	24.8805	24.4643	26.2878	UDP-glucuronic acid decarboxylase (EC 4.1.1.35).	NAD-dependent epimerase/dehydratase (IPR001509), NAD(P)-binding domain (IPR016040)
920	chr01:11944171-11945662	Os01t0316100-00	4.64049	2.5848	4.53021	1.91448	0.824143	FAD dependent oxidoreductase family protein.	FAD dependent oxidoreductase (IPR006076)
921	chr01:11953111-11955545	Os01t0316500-01	41.8381	29.1526	40.2519	28.0987	26.8748	Conserved hypothetical protein.
922	chr01:11958795-11964827	Os01t0316600-01	38.6034	11.6971	24.3373	36.2809	28.3351	Similar to pre-mRNA-splicing factor SF2.	RNA recognition motif domain (IPR000504), Nucleotide-binding, alpha-beta plait (IPR012677)
923	chr01:11970734-11972563	Os01t0316800-01	145.548	94.0049	162.784	139.613	151.168	Similar to Deleted in split hand/splt foot protein (Fragment).
924	chr01:11973936-11981978	Os01t0316900-01	34.0441	25.2132	28.6413	26.645	26.1737	Conserved hypothetical protein.
925	chr01:12031918-12032773	Os01t0317500-00	2.00988	4.42924	2.61614	4.06276	3.46431	Similar to esterase/lipase/thioesterase family protein.
926	chr01:12067516-12069177	Os01t0317800-01	116.5	69.5936	103.091	55.2764	78.609	Alpha/beta hydrolase family protein.	Alpha/beta hydrolase fold-1 (IPR000073)
927	chr01:12090357-12093721	Os01t0318202-01	31.8979	5.04151	16.6174	4.68522	8.1838	Hypothetical gene.
928	chr01:12106450-12110715	Os01t0318600-00	11.476	9.86965	12.1035	10.2109	7.51322	Hypothetical protein.
929	chr01:12117526-12121353	Os01t0319000-02	0	0.310211	4.53478	0	0.245102	Similar to Pectin acetylesterase (Fragment).	Pectinacetylesterase (IPR004963)
930	chr01:12129581-12130319	Os01t0319200-00	0	0.490468	1.06219	0.17364	1.03339	Hypothetical conserved gene.	Protein of unknown function DUF247, plant (IPR004158)
931	chr01:12213923-12216146	Os01t0320700-01	12.1296	15.013	12.6872	10.2307	9.23453	Hypothetical protein.
932	chr01:12235241-12248216	Os01t0321300-00	13.8349	13.4826	20.463	16.5685	18.7601	Similar to Protein translocase subunit secA.	SecA protein (IPR000185), SecA DEAD-like, N-terminal (IPR011115), SecA preprotein, cross-linking domain (IPR011130), SecA motor DEAD (IPR014018)
933	chr01:12258003-12263160	Os01t0321700-01	24.5536	17.0666	25.2817	18.7916	17.9961	Similar to predicted protein.	Zinc finger, Sec23/Sec24-type (IPR006895), Sec23/Sec24, trunk domain (IPR006896), Sec23/Sec24, helical domain (IPR006900), Sec23/Sec24 beta-sandwich (IPR012990)
934	chr01:12264860-12269083	Os01t0321800-01	27.5057	25.4492	22.9655	26.123	24.9538	Gas vesicle protein GvpC repeat containing protein.	NEFA-interacting nuclear protein NIP30, N-terminal (IPR019331)
935	chr01:12303187-12309427	Os01t0322800-01	17.778	22.4022	17.4355	20.2111	16.0031	WD40 repeat-like domain containing protein.	WD40 repeat (IPR001680), LisH dimerisation motif (IPR006594), CTLH, C-terminal LisH motif (IPR006595), WD40 repeat-like-containing domain (IPR011046), WD40/YVTN repeat-like-containing domain (IPR015943), WD40-repeat-containing domain (IPR017986), WD40 repeat, conserved site (IPR019775), WD40 repeat, subgroup (IPR019781), WD40 repeat 2 (IPR019782), G-protein beta WD-40 repeat (IPR020472)
936	chr01:12326326-12331845	Os01t0323000-01	30.164	25.829	33.873	26.1788	32.4953	Similar to Ser Thr specific protein kinase-like protein.	Protein kinase, catalytic domain (IPR000719), Serine/threonine-protein kinase, active site (IPR008271), Protein kinase-like domain (IPR011009), Protein kinase, ATP binding site (IPR017441), Serine/threonine-protein kinase-like domain (IPR017442)
937	chr01:12332741-12337234	Os01t0323100-01	21.4185	22.434	28.0784	58.0049	55.2983	Similar to Pto kinase interactor 1.	Protein kinase, catalytic domain (IPR000719), Serine-threonine/tyrosine-protein kinase (IPR001245), Serine/threonine-protein kinase, active site (IPR008271), Protein kinase-like domain (IPR011009), Protein kinase, ATP binding site (IPR017441)
938	chr01:12344239-12353095	Os01t0323500-01	2.45983	3.9935	3.87086	4.66326	4.17272	Conserved hypothetical protein.
939	chr01:12363695-12366381	Os01t0323600-01	253.719	192.44	291.715	286.412	268.668	Similar to S-adenosylmethionine synthase 2.	S-adenosylmethionine synthetase (IPR002133), S-adenosylmethionine synthetase, N-terminal (IPR022628), S-adenosylmethionine synthetase, central domain (IPR022629), S-adenosylmethionine synthetase, C-terminal (IPR022630), S-adenosylmethionine synthetase, conserved site (IPR022631), S-adenosylmethionine synthetase superfamily (IPR022636)
940	chr01:12403514-12408028	Os01t0324400-02	13.1644	16.1023	17.3321	21.7802	15.9918	Protein of unknown function DUF3615 domain containing protein.	Protein of unknown function DUF3615 (IPR022059)
941	chr01:12499883-12504211	Os01t0326000-02	12.599	24.7677	30.2318	52.0849	49.6911	Similar to Class III peroxidase 13.	Plant peroxidase (IPR000823), Haem peroxidase, plant/fungal/bacterial (IPR002016), Haem peroxidase (IPR010255), Peroxidases heam-ligand binding site (IPR019793)
942	chr01:12551202-12557268	Os01t0327000-01	2.77365	8.00119	11.0475	7.32951	3.40704	Similar to Class III peroxidase 14.	Plant peroxidase (IPR000823), Haem peroxidase, plant/fungal/bacterial (IPR002016), Haem peroxidase (IPR010255), Peroxidase, active site (IPR019794)
943	chr01:12564325-12569898	Os01t0327100-01	6.56534	1.26262	1.92279	0.209534	2.12008	Haem peroxidase family protein.	Plant peroxidase (IPR000823), Haem peroxidase, plant/fungal/bacterial (IPR002016), Haem peroxidase (IPR010255), Peroxidases heam-ligand binding site (IPR019793), Peroxidase, active site (IPR019794)
944	chr01:12578126-12582244	Os01t0327400-01	9.01894	13.8436	1.42777	7.97395	3.93567	Similar to Peroxidase (Fragment).	Plant peroxidase (IPR000823), Haem peroxidase, plant/fungal/bacterial (IPR002016), Haem peroxidase (IPR010255), Peroxidases heam-ligand binding site (IPR019793), Peroxidase, active site (IPR019794)
945	chr01:12582358-12583613	Os01t0327500-01	75.7788	96.6632	5.54495	40.5	2.58766	Conserved hypothetical protein.
946	chr01:12583990-12594920	Os01t0327600-02	6.89994	5.98906	6.80723	5.96463	6.55004	Hypothetical conserved gene.	BEACH domain (IPR000409), Protein kinase, catalytic domain (IPR000719), WD40 repeat (IPR001680), Serine/threonine-protein kinase, catalytic domain (IPR002290), Protein kinase-like domain (IPR011009), WD40 repeat-like-containing domain (IPR011046), WD40/YVTN repeat-like-containing domain (IPR015943), Serine/threonine-protein kinase-like domain (IPR017442), WD40-repeat-containing domain (IPR017986)…
947	chr01:12615364-12625277	Os01t0327900-00	7.88793	6.26511	7.55293	10.2949	7.40871	Hypothetical conserved gene.	F-box domain, cyclin-like (IPR001810), Protein of unknown function DUF295 (IPR005174), F-box domain, Skp2-like (IPR022364)
948	chr01:12634743-12640666	Os01t0328300-01	7.25538	6.25721	6.46447	10.5579	6.95687	Similar to cDNA clone:J033084P10, full insert sequence.	Protein of unknown function DUF295 (IPR005174), F-box domain, Skp2-like (IPR022364)
949	chr01:12595011-12597731	Os01t0328300-03	4.82386	5.95466	6.9928	7.9156	6.79282	Protein of unknown function DUF295 domain containing protein.	Protein of unknown function DUF295 (IPR005174), F-box domain, Skp2-like (IPR022364)
950	chr01:12644746-12646401	Os01t0328400-01	633.537	620.372	740.51	916.79	768.774	Ubiquitin.	Ubiquitin (IPR000626), Ribosomal protein S27a (IPR002906), Ubiquitin conserved site (IPR019954), Ubiquitin supergroup (IPR019955), Ubiquitin subgroup (IPR019956)
951	chr01:12646572-12650201	Os01t0328500-01	8.49025	14.4452	16.5769	17.8227	10.5624	Bucentaur or craniofacial development family protein.	Craniofacial development protein 1/Bucentaur (IPR011421)
952	chr01:12650521-12654628	Os01t0328600-01	17.5559	12.2928	15.8474	8.40136	15.709	Similar to cyclase/dehydrase.
953	chr01:12654799-12658369	Os01t0328700-01	75.6692	51.695	76.8522	59.1282	84.6785	FAD-dependent pyridine nucleotide-disulphide oxidoreductase domain containing protein.	Pyridine nucleotide-disulphide oxidoreductase, NAD-binding domain (IPR001327), Pyridine nucleotide-disulphide oxidoreductase, dimerisation (IPR004099), Dihydrolipoamide dehydrogenase (IPR006258), Pyridine nucleotide-disulphide oxidoreductase, class I, active site (IPR012999), FAD-dependent pyridine nucleotide-disulphide oxidoreductase (IPR013027), FAD/NAD-linked reductase, dimerisation (IPR016156…
954	chr01:12667223-12672768	Os01t0328900-01	12.9416	8.54766	10.3752	9.56607	10.9799	Glycosyl transferase, family 31 domain containing protein.	Galectin, carbohydrate recognition domain (IPR001079), Glycosyl transferase, family 31 (IPR002659), Concanavalin A-like lectin/glucanase (IPR008985), Concanavalin A-like lectin/glucanase, subgroup (IPR013320)
955	chr01:12701989-12704454	Os01t0329300-01	0.434276	0.0869956	0.635932	0.854674	1.32904	Pectin lyase fold domain containing protein.	Glycoside hydrolase, family 28 (IPR000743), Parallel beta-helix repeat (IPR006626), Pectin lyase fold/virulence factor (IPR011050), Pectin lyase fold (IPR012334)
956	chr01:12704703-12709789	Os01t0329400-02	39.9407	20.8465	13.4392	16.6779	13.4476	Similar to predicted protein.	Mitochondrial substrate/solute carrier (IPR018108), Mitochondrial carrier domain (IPR023395)
957	chr01:12725136-12731055	Os01t0329800-02	16.2374	7.66928	9.31843	11.3407	8.63876	Hypothetical conserved gene.
958	chr01:12734047-12738091	Os01t0329900-01	3.24615	4.85212	7.71936	4.91431	9.11747	Similar to Lipase homolog (Fragment).	Lipase, GDSL (IPR001087)
959	chr01:12741889-12745770	Os01t0330100-01	20.0288	22.0978	14.1908	20.6994	12.9069	Similar to Alpha-L-fucosidase 2.
960	chr01:12804483-12810186	Os01t0331100-01	0.215175	5.63812	7.84451	6.23883	1.29657	Similar to Alpha-L-fucosidase 2.	Lipase, GDSL (IPR001087)
961	chr01:12848936-12853568	Os01t0331900-01	21.7621	24.6389	26.8646	22.808	24.4026	Protein of unknown function DUF846, eukaryotic family protein.	Protein of unknown function DUF846, eukaryotic (IPR008564)
962	chr01:12870231-12874245	Os01t0332100-01	21.4944	7.04586	4.369	7.8052	7.34366	Similar to Neutral invertase-like protein (Fragment).	Plant neutral invertase (IPR006937), Six-hairpin glycosidase-like (IPR008928)
963	chr01:12914437-12915540	Os01t0332500-01	3.52304	2.28035	1.32281	0.605484	0.68637	Similar to Serine carboxypeptidase II-like protein.	Peptidase S10, serine carboxypeptidase (IPR001563), Peptidase S10, serine carboxypeptidase, active site (IPR018202)
964	chr01:12921358-12924904	Os01t0333001-00	84.7771	84.8137	111.899	63.1051	44.393	Non-protein coding transcript.
965	chr01:13139828-13141158	Os01t0335600-01	1.16396	0.310901	2.39885	0.37148	0.859824	Conserved hypothetical protein.
966	chr01:13141822-13144922	Os01t0335700-01	8.87349	7.39238	8.70598	9.19351	5.52761	NB-ARC domain containing protein.	Disease resistance protein (IPR000767), NB-ARC (IPR002182)
967	chr01:13198479-13199527	Os01t0337160-00	2.93252	3.75995	3.62625	2.74546	2.22816	Conserved hypothetical protein.
968	chr01:13246176-13262306	Os01t0337600-01	42.096	26.8201	30.6734	31.59	28.2922	Similar to predicted protein.	Domain of unknown function DUF625 (IPR006887)
969	chr01:13264905-13268257	Os01t0337700-02	5.40979	4.2071	5.91001	4.36726	7.83355	Conserved hypothetical protein.
970	chr01:13272589-13282438	Os01t0337900-01	19.8959	21.8229	31.1602	31.7673	25.6202	Similar to Dihydrolipoamide dehydrogenase.	Pyridine nucleotide-disulphide oxidoreductase, NAD-binding domain (IPR001327), Pyridine nucleotide-disulphide oxidoreductase, dimerisation (IPR004099), Dihydrolipoamide dehydrogenase (IPR006258), Pyridine nucleotide-disulphide oxidoreductase, class I, active site (IPR012999), FAD-dependent pyridine nucleotide-disulphide oxidoreductase (IPR013027), FAD/NAD-linked reductase, dimerisation (IPR016156…
971	chr01:13286141-13288516	Os01t0338000-02	137.752	84.374	131.86	96.0264	115.7	Similar to GTP-binding protein SAR1A.	Small GTP-binding protein domain (IPR005225), Small GTPase superfamily, SAR1-type (IPR006687), Small GTPase superfamily, ARF/SAR type (IPR006689)
972	chr01:13290926-13295063	Os01t0338150-01	22.3146	24.4714	27.1838	29.7038	21.9484	Hypothetical gene.
973	chr01:13296318-13305299	Os01t0338200-01	25.8462	20.7393	26.7339	20.3646	24.9511	Mov34/MPN/PAD-1 family protein.	Mov34/MPN/PAD-1 (IPR000555)
974	chr02:14025827-14030192	Os01t0338401-01	9.00771	5.80791	5.41338	3.9141	3.87427	Hypothetical gene.
975	chr01:13319207-13323886	Os01t0338600-01	20.0518	12.1265	18.114	11.9161	13.0345	Similar to cysteine sulfinate desulfinase/cysteine desulfurase and related enzymes.
976	chr01:13344017-13348711	Os01t0339600-01	1.46701	1.76376	1.60665	2.28411	1.53078	Proteasome assembly chaperone 3 domain containing protein.	Proteasome assembly chaperone 3 (IPR018788)
977	chr01:13353633-13357520	Os01t0339950-01	61.7459	64.746	93.5571	85.9404	90.3756	Non-protein coding transcript.
978	chr01:13422364-13424809	Os01t0341000-00	0.585505	1.83754	2.03232	3.28041	3.76907	Conserved hypothetical protein.
979	chr01:13436924-13438595	Os01t0341200-01	2.28435	1.37285	2.42398	3.45504	5.15673	Tubulin, conserved site domain containing protein.
980	chr01:13442505-13443515	Os01t0341300-01	9.56708	1.73581	0	0	1.2001	Conserved hypothetical protein.
981	chr01:13508262-13508964	Os01t0342500-00	0.291575	1.75248	2.56181	1.30291	2.76927	Hypothetical conserved gene.
982	chr01:13539781-13541928	Os01t0342900-01	1.0428	5.44743	1.56618	1.25441	0.101581	Similar to Adenosine monophosphate binding protein 1 AMPBP1.	AMP-dependent synthetase/ligase (IPR000873), AMP-binding, conserved site (IPR020845)
983	chr01:13560836-13566914	Os01t0343200-02	18.4301	19.9359	19.1066	18.1669	20.8554	AT-IMP (Arabidopsis thaliana importin alpha); protein transporter.	Armadillo (IPR000225), Armadillo-like helical (IPR011989), Armadillo-type fold (IPR016024)
984	chr01:13570561-13573121	Os01t0343300-01	22.4409	2.18451	2.1599	2.57233	8.25527	Zinc finger, NHR/GATA-type domain containing protein.	Zinc finger, GATA-type (IPR000679), Zinc finger, NHR/GATA-type (IPR013088)
985	chr01:13580494-13581467	Os01t0343400-00	0.189167	0.113691	0	1.32825	0.29944	Conserved hypothetical protein.
986	chr01:13582033-13584922	Os01t0343500-01	5.65603	5.73608	5.65484	5.23753	8.92418	Similar to TPR repeat.
987	chr01:13770887-13772181	Os01t0346250-00	0	0.562005	0.652076	0.852714	1.14191	Conserved hypothetical protein.
988	chr08:13909712-13911057	Os01t0346400-01	6.63689	7.90069	4.73477	4.15488	4.97006	Conserved hypothetical protein.
989	chr01:13775316-13776659	Os01t0346600-01	0.276546	1.08031	0.539946	2.42716	1.53214	Conserved hypothetical protein.
990	chr01:13777975-13779914	Os01t0346700-01	15.0362	7.87526	13.0387	8.36423	8.24405	Conserved hypothetical protein.
991	chr01:13794731-13799681	Os01t0347000-01	2.70793	3.60494	2.96236	6.02142	4.61473	Similar to PROPYZAMIDE-HTPERSENSITIVE 1.	Dual specificity phosphatase, catalytic domain (IPR000340), Protein-tyrosine/Dual-specificity phosphatase (IPR000387), Phosphatidylinositol 3-/4-kinase, catalytic (IPR000403), Protein kinase-like domain (IPR011009), Actin-fragmin kinase, catalytic (IPR015275), Zinc finger, C2H2-like (IPR015880), Protein-tyrosine phosphatase, active site (IPR016130), Dual specificity phosphatase, subgroup, catalyt…
992	chr01:13799783-13804847	Os01t0347100-01	8.2997	9.18862	12.2719	11.7046	14.9412	Protein of unknown function DUF1399 family protein.	Protein of unknown function DUF1399 (IPR009836)
993	chr01:13807514-13809773	Os01t0347200-01	8.98414	3.71197	5.03533	4.04081	4.82511	Conserved hypothetical protein.
994	chr01:13815035-13817133	Os01t0347300-01	0.568435	2.24928	0.776938	0.830169	0	Conserved hypothetical protein.
995	chr01:13887264-13893293	Os01t0348600-03	53.3878	54.2089	72.0436	46.5354	81.3229	Similar to glyoxysomal fatty acid beta-oxidation multifunctional protein MFP-a.	3-hydroxyacyl-CoA dehydrogenase, C-terminal (IPR006108), 6-phosphogluconate dehydrogenase, C-terminal-like (IPR008927), Dehydrogenase, multihelical (IPR013328)
996	chr01:13896273-13898341	Os01t0348700-01	197.527	194.569	197.917	226.662	184.433	Similar to 60S ribosomal protein L23a (L25).	Ribosomal protein L23/L25, conserved site (IPR001014), Ribosomal protein L23/L25, N-terminal (IPR005633), Nucleotide-binding, alpha-beta plait (IPR012677), Ribosomal protein L23/L15e (IPR012678), Ribosomal protein L25/L23 (IPR013025), Ribosomal protein L23 (IPR019985)
997	chr01:13903140-13904618	Os01t0348900-01	20.2921	48.2169	38.0073	134.654	23.456	Jacalin-related mannose-binding lectin, Salinity tolerance	Jacalin-like lectin domain superfamily (IPR036404), Jacalin-like lectin domain (IPR001229), Jacalin-like lectin domain, plant (IPR033734)
998	chr01:13911054-13913129	Os01t0349000-01	4.4405	2.05999	2.28156	1.96413	1.87441	Conserved hypothetical protein.
999	chr01:13922385-13927591	Os01t0349400-01	40.606	17.9697	17.7484	18.1724	19.7506	Similar to Serine/threonine protein phosphatase PP1 (EC 3.1.3.16) (Fragment).
1000	chr01:13934327-13935886	Os01t0349600-01	39.3344	34.6363	14.2176	23.2004	17.694	Hypothetical protein.
1001	chr01:14012476-14019741	Os01t0350900-02	35.5363	25.1481	39.9309	26.0383	32.5572	RING-finger E3 ligase, Regulation of plant architecture	Zinc finger, RING/FYVE/PHD-type (IPR013083), Zinc finger, RING-type (IPR001841)
1002	chr01:14034603-14041077	Os01t0351100-00	5.72075	6.27157	7.80805	4.91129	4.46306	Similar to Poly.	Poly(ADP-ribose) polymerase, regulatory domain (IPR004102), Poly(ADP-ribose) polymerase, catalytic domain (IPR012317)
1003	chr01:14047727-14054911	Os01t0351200-00	6.71204	9.92297	5.83175	10.7747	4.27116	Similar to Poly.	DNA-binding SAP (IPR003034), Poly(ADP-ribose) polymerase, regulatory domain (IPR004102), WGR domain (IPR008893), Poly(ADP-ribose) polymerase, catalytic domain (IPR012317)
1004	chr01:14059566-14064264	Os01t0351300-01	28.3212	20.3501	30.2254	23.7648	21.8354	Exocyst complex subunit Sec15-like family protein.	Exocyst complex subunit Sec15-like (IPR007225)
1005	chr01:14077646-14081491	Os01t0351800-01	5.842	8.28194	6.51789	7.37573	5.8008	2OG-Fe(II) oxygenase domain containing protein.	Oxoglutarate/iron-dependent oxygenase (IPR005123)
1006	chr01:14170983-14173605	Os01t0353600-00	0.244247	0.587194	0.183719	2.25844	0.925598	Similar to AP-3 complex subunit sigma-2.	Longin-like (IPR011012), Adaptor protein complex, sigma subunit (IPR016635), AP complex, mu/sigma subunit (IPR022775)
1007	chr01:14197309-14199942	Os01t0353900-01	7.09923	7.63015	8.67146	4.94275	5.49637	Similar to cDNA clone:J023055K12, full insert sequence.
1008	chr01:14224557-14233708	Os01t0354175-00	2.85657	7.66302	10.7844	9.97507	4.632	Hypothetical protein.
1009	chr09:18902792-18903511	Os01t0354200-01	5.29625	0.318367	0	0.169067	0	Similar to Sterol C-14 reductase.	Ergosterol biosynthesis ERG4/ERG24 (IPR001171)
1010	chr01:14252814-14257689	Os01t0354700-00	3.31097	7.63818	5.31762	5.79475	5.44341	Pre-mRNA cleavage complex II Clp1 domain containing protein.	Pre-mRNA cleavage complex II Clp1 (IPR010655)
1011	chr01:14264036-14270893	Os01t0355100-01	3.92897	3.43685	3.9695	3.84319	3.09071	Pentatricopeptide repeat domain containing protein.	Pentatricopeptide repeat (IPR002885), Tetratricopeptide-like helical (IPR011990)
1012	chr01:14292096-14303204	Os01t0355500-02	11.2256	8.78631	9.05868	11.2676	9.09967	Heat shock protein DnaJ, N-terminal domain containing protein.	Heat shock protein DnaJ, N-terminal (IPR001623)
1013	chr01:14305726-14316616	Os01t0355600-01	31.6155	22.4238	26.6807	21.3622	28.1418	Galactose-binding like domain containing protein.
1014	chr01:14328405-14333243	Os01t0355900-01	26.2353	21.7893	18.6318	21.7661	16.7271	Peptidase C48, SUMO/Sentrin/Ubl1 family protein.	Peptidase C48, SUMO/Sentrin/Ubl1 (IPR003653)
1015	chr01:14340174-14357695	Os01t0356400-01	32.0511	15.3094	20.7157	34.4334	38.5236	Similar to multidrug resistance protein ABC transporter family.	ABC transporter, transmembrane domain (IPR001140), ABC transporter-like (IPR003439), ATPase, AAA+ type, core (IPR003593), ABC transporter, transmembrane domain, type 1 (IPR011527), ABC transporter, conserved site (IPR017871), ABC transporter, integral membrane type 1 (IPR017940)
1016	chr01:14391969-14398685	Os01t0356500-01	7.54898	6.07405	10.2916	9.48634	11.0193	Thiamin pyrophosphokinase, eukaryotic domain containing protein.	Thiamin pyrophosphokinase (IPR006282), Thiamin pyrophosphokinase, catalytic domain (IPR007371), Thiamin pyrophosphokinase, vitamin B1-binding domain (IPR007373), Thiamin pyrophosphokinase, eukaryotic (IPR016966)
1017	chr01:14437907-14438586	Os01t0356900-01	4.58425	0.551068	0	0	0	Similar to Extensin-like protein.
1018	chr01:14444425-14445384	Os01t0356951-01	0	0	1.23737	32.3909	33.5291	Similar to Flavin monoxygenase-like protein floozy.
1019	chr01:14446852-14453492	Os01t0357150-00	37.9338	27.4445	30.3716	50.007	45.4094	Hypothetical protein.
1020	chr01:14453594-14454554	Os01t0357200-01	0.94863	1.14035	2.46956	3.22973	6.10661	Sterol-binding domain containing protein.	SCP2 sterol-binding domain (IPR003033)
1021	chr01:14471198-14476807	Os01t0357800-01	17.3579	16.011	16.5205	12.8697	16.0197	Pentatricopeptide repeat domain containing protein.	Pentatricopeptide repeat (IPR002885), Tetratricopeptide-like helical (IPR011990)
1022	chr01:14479891-14481724	Os01t0357900-01	123.274	50.5366	100.781	69.9734	96.5195	Similar to RALF.	Rapid ALkalinization Factor (IPR008801)
1023	chr01:14486478-14487218	Os01t0358100-01	0.813008	2.28035	3.70387	4.58438	6.94949	Rapid ALkalinization Factor family protein.	Rapid ALkalinization Factor (IPR008801)
1024	chr01:14505987-14513142	Os01t0358300-01	9.22193	5.74591	10.9699	7.09165	12.327	Tetratricopeptide-like helical domain containing protein.	Tetratricopeptide TPR-1 (IPR001440), Tetratricopeptide-like helical (IPR011990), Tetratricopeptide repeat-containing (IPR013026), Tetratricopeptide repeat (IPR019734), Protein of unknown function DUF3493 (IPR021883)
1025	chr01:14513284-14515449	Os01t0358400-01	111.674	114.73	130.138	134.755	99.9435	Similar to 40S ribosomal protein S4.	Ribosomal protein S4e (IPR000876), RNA-binding S4 (IPR002942), KOW (IPR005824), Ribosomal protein S4e, N-terminal (IPR013843), Ribosomal protein S4e, central (IPR013845), Ribosomal protein S4e, N-terminal, conserved site (IPR018199)
1026	chr01:14576246-14581187	Os01t0359400-03	6.50056	6.33658	10.5848	8.22947	13.2631	NB-ARC domain containing protein.	Disease resistance protein (IPR000767), NB-ARC (IPR002182)
1027	chr01:14586850-14591763	Os01t0359600-00	1.56501	1.96337	0.829206	1.24775	0.805948	Disease resistance protein domain containing protein.	Disease resistance protein (IPR000767), Leucine-rich repeat (IPR001611), NB-ARC (IPR002182)
1028	chr01:14597786-14605987	Os01t0359800-00	0.739321	1.15518	1.47237	1.53835	0.992415	Similar to NB-ARC domain containing protein.	Disease resistance protein (IPR000767), Leucine-rich repeat (IPR001611), NB-ARC (IPR002182)
1029	chr01:14608648-14611849	Os01t0360100-01	0.362605	1.9813	1.21591	2.79338	2.2086	Similar to Powdery mildew resistance protein pm3f (Fragment).
1030	chr01:14621287-14628058	Os01t0360200-01	13.0204	21.8463	26.1044	28.376	16.5438	Similar to Respiratory burst oxidase homolog.	Cytochrome b245, heavy chain (IPR000778), EF-hand-like domain (IPR011992), FAD-binding 8 (IPR013112), Ferric reductase, NAD binding (IPR013121), Flavoprotein transmembrane component (IPR013130), NADPH oxidase Respiratory burst (IPR013623), Ferredoxin reductase-type FAD-binding domain (IPR017927), Riboflavin synthase-like beta-barrel (IPR017938), EF-Hand 1, calcium-binding site (IPR018247), EF-HAN…
1031	chr01:14679354-14683439	Os01t0360600-01	33.7242	28.5553	35.842	34.0928	32.7664	Dephospho-CoA kinase family protein.	Dephospho-CoA kinase (IPR001977)
1032	chr01:14702328-14705988	Os01t0361000-02	65.9068	48.9308	59.2837	68.817	55.1709	Conserved hypothetical protein.
1033	chr03:11923264-11929913	Os01t0361500-01	6.72346	5.92116	5.01407	6.10304	4.87592	Phospholipid/glycerol acyltransferase domain containing protein.	Phospholipid/glycerol acyltransferase (IPR002123), Diacylglycerol acyltransferase (IPR007130)
1034	chr01:14742680-14748542	Os01t0361800-02	0.952328	2.00625	2.44956	1.83681	1.12969	Hypothetical protein.
1035	chr01:14752158-14764491	Os01t0362000-01	15.564	12.9185	20.3719	18.0045	15.8702	Conserved hypothetical protein.
1036	chr01:14769116-14770093	Os01t0362400-01	12.9852	11.4236	20.3928	10.9916	11.4988	Conserved hypothetical protein.
1037	chr01:14770813-14771479	Os01t0362533-01	4.08419	7.36438	6.13403	6.2172	4.67471	Conserved hypothetical protein.
1038	chr01:14775523-14785498	Os01t0362800-01	13.3013	7.20949	11.3336	12.3396	10.4879	Conserved hypothetical protein.
1039	chr04:27737866-27738584	Os01t0363000-01	0.282544	2.20766	0.827487	2.61527	0.5367	Hypothetical protein.
1040	chr01:14793098-14797283	Os01t0363300-01	8.78552	4.55178	13.8307	8.10277	12.9709	Uncharacterised protein family UPF0497, trans-membrane plant subgroup domain containing protein.	Uncharacterised protein family UPF0497, trans-membrane plant subgroup (IPR006459), Uncharacterised protein family UPF0497, trans-membrane plant (IPR006702)
1041	chr01:14798805-14804732	Os01t0363500-03	4.1985	1.79462	2.13599	3.45197	3.17216	Conserved hypothetical protein.
1042	chr01:14809683-14822167	Os01t0363900-01	37.1553	29.647	41.2429	37.9792	50.221	Similar to HASTY.	Armadillo-like helical (IPR011989), Exportin-1/Importin-beta-like (IPR013598), Armadillo-type fold (IPR016024)
1043	chr01:14823248-14829229	Os01t0364000-02	3.41255	3.94208	2.82044	3.35155	3.57042	Hypothetical gene.
1044	chr01:23500910-23502629	Os01t0364400-00	2.81695	1.82327	0.634616	0.484119	0.205803	Protein kinase, catalytic domain domain containing protein.	Protein kinase, catalytic domain (IPR000719), EGF-like calcium-binding (IPR001881), Serine/threonine-protein kinase, catalytic domain (IPR002290), Epidermal growth factor-like (IPR006210), Serine/threonine-protein kinase, active site (IPR008271), Protein kinase-like domain (IPR011009), Concanavalin A-like lectin/glucanase, subgroup (IPR013320), Protein kinase, ATP binding site (IPR017441), Serine…
1045	chr01:14900747-14903060	Os01t0364900-01	5.11247	2.49648	2.02758	0.5099	0.758694	Conserved hypothetical protein.
1046	chr01:14924930-14928109	Os01t0365300-01	3.73461	0	4.80016	0.0953544	0.0945874	Hypothetical conserved gene.	Glucoamylase, putatuve (IPR004314)
1047	chr01:14955696-14959938	Os01t0366100-01	9.83374	9.79374	12.5134	10.7024	12.7268	Similar to cDNA clone:J023120H23, full insert sequence.
1048	chr01:14993199-14998130	Os01t0367100-04	15.8895	20.0135	32.9484	25.6299	36.5966	NAD(P)-binding domain containing protein.	NAD(P)-binding domain (IPR016040)
1049	chr01:15006880-15013333	Os01t0367300-01	73.9987	44.5645	46.8978	41.3	38.0784	Nucleotide-binding, alpha-beta plait domain containing protein.	RNA recognition motif domain (IPR000504), Nucleotide-binding, alpha-beta plait (IPR012677)
1050	chr01:15019753-15023984	Os01t0367400-01	31.1703	10.1398	27.7522	8.923	18.8581	Conserved hypothetical protein.
1051	chr01:15059341-15067622	Os01t0367700-01	45.3737	34.1629	44.0039	33.5881	36.2994	Similar to Cyclin-dependent protein kinase-like protein.	Protein kinase, catalytic domain (IPR000719), Serine/threonine-protein kinase, catalytic domain (IPR002290), Serine/threonine-protein kinase, active site (IPR008271), Protein kinase-like domain (IPR011009), Protein kinase, ATP binding site (IPR017441), Serine/threonine-protein kinase-like domain (IPR017442)
1052	chr01:15075742-15083311	Os01t0367900-01	75.1334	90.9251	65.4738	93.1977	53.0444	Similar to Possible global transcription activator SNF2L1 (SWI/SNF related matrix associated actin dependent regulator of chromatin subfamily A member 1).	SNF2-related (IPR000330), SANT domain, DNA binding (IPR001005), Helicase, C-terminal (IPR001650), Homeodomain-like (IPR009057), DEAD-like helicase (IPR014001), ATPase, nucleosome remodelling ISWI, HAND domain (IPR015194), SLIDE (IPR015195), SANT, eukarya (IPR017884)
1053	chr01:15130849-15139591	Os01t0369000-01	95.7989	72.0082	80.6356	75.2401	83.0892	Component of cullin-RING E3 ubiquitin ligase (CRL) complex, Salt/drought stress response	Cullin repeat-like-containing domain superfamily (IPR016159), Cullin homology domain superfamily (IPR036317), Winged helix DNA-binding domain superfamily (IPR036390), Winged helix-like DNA-binding domain superfamily (IPR036388), Cullin, N-terminal (IPR001373), Cullin homology domain (IPR016158), Cullin protein, neddylation domain (IPR019559), Cullin, conserved site (IPR016157)
1054	chr01:15146098-15152365	Os01t0369200-01	1.56971	2.02644	6.06322	7.09704	6.2338	Component of cullin-RING E3 ubiquitin ligase (CRL) complex, Salt/drought stress response, Cold stress response	Cullin repeat-like-containing domain superfamily (IPR016159), Cullin homology domain superfamily (IPR036317), Winged helix DNA-binding domain superfamily (IPR036390), Winged helix-like DNA-binding domain superfamily (IPR036388), Cullin, N-terminal (IPR001373), Cullin homology domain (IPR016158), Cullin protein, neddylation domain (IPR019559)
1055	chr01:15160450-15161575	Os01t0369500-01	10.1142	2.27949	0	0.151314	0	C2 calcium-dependent membrane targeting domain containing protein.	C2 calcium-dependent membrane targeting (IPR000008), C2 calcium/lipid-binding domain, CaLB (IPR008973)
1056	chr01:15161713-15165996	Os01t0369600-01	13.6119	10.4258	6.67074	5.91384	8.13836	Conserved hypothetical protein.
1057	chr01:15170192-15171877	Os01t0369700-03	15.4416	17.5696	4.82974	37.5602	44.5673	Similar to Glutathione S-transferase GST 8 (EC 2.5.1.18).	Glutathione S-transferase, N-terminal (IPR004045), Glutathione S-transferase, C-terminal (IPR004046), Glutathione S-transferase, C-terminal-like (IPR010987), Thioredoxin-like fold (IPR012336), Glutathione S-transferase/chloride channel, C-terminal (IPR017933)
1058	chr01:15281089-15283065	Os01t0371200-01	97.0071	3.74796	7.44084	32.6746	9.76181	Similar to Glutathione-S-transferase 19E50.	Glutathione S-transferase, N-terminal (IPR004045), Glutathione S-transferase, C-terminal (IPR004046), Glutathione S-transferase, C-terminal-like (IPR010987), Thioredoxin-like fold (IPR012336), Glutathione S-transferase/chloride channel, C-terminal (IPR017933)
1059	chr01:15328900-15332996	Os01t0372100-01	10.555	4.93418	3.24136	5.46977	2.38974	Hypothetical gene.
1060	chr01:15338014-15342655	Os01t0372350-01	6.96445	7.03557	10.0777	5.10628	4.84334	Conserved hypothetical protein.
1061	chr01:15346486-15347994	Os01t0372500-00	2.34591	0	0	0	0	Similar to Leucoanthocyanidin dioxygenase (EC 1.14.11.19) (LDOX) (Leucocyanidin oxygenase) (Leucoanthocyanidin hydroxylase).	Isopenicillin N synthase (IPR002283), Oxoglutarate/iron-dependent oxygenase (IPR005123)
1062	chr01:15356742-15360674	Os01t0372700-01	72.5387	55.656	68.5382	66.2614	68.7365	Similar to Asparaginyl-tRNA synthetase, cytoplasmic 1 (EC 6.1.1.22) (Asparagine-- tRNA ligase 1) (AsnRS 1).	WHEP-TRS (IPR000738), Aspartyl/Asparaginyl-tRNA synthetase, class IIb (IPR002312), Aminoacyl-tRNA synthetase, class II (D/K/N) (IPR004364), Nucleic acid binding, OB-fold, tRNA/helicase-type (IPR004365), Asparaginyl-tRNA synthetase, class IIb (IPR004522), Aminoacyl-tRNA synthetase, class II (IPR006195), S15/NS1, RNA-binding (IPR009068), Nucleic acid-binding, OB-fold (IPR012340), Nucleic acid-bindi…
1063	chr01:15389657-15392142	Os01t0373400-01	8.66882	5.94006	4.11276	6.64501	5.20675	Homeodomain-like containing protein.	Homeodomain-related (IPR012287), MYB-like (IPR017877)
1064	chr01:15410715-15412224	Os01t0374000-01	5.44631	15.8548	249.561	61.5988	591.197	Similar to Glutathione S-transferase I (EC 2.5.1.18) (GST-I) (GST-29) (GST class- phi).	Glutathione S-transferase, N-terminal (IPR004045), Glutathione S-transferase, C-terminal (IPR004046), Glutathione S-transferase, C-terminal-like (IPR010987), Thioredoxin-like fold (IPR012336), Glutathione S-transferase/chloride channel, C-terminal (IPR017933)
1065	chr01:15414547-15421289	Os01t0374200-00	2.09901	2.30225	1.85482	2.59248	2.25228	Pentatricopeptide repeat domain containing protein.	Pentatricopeptide repeat (IPR002885), Tetratricopeptide-like helical (IPR011990)
1066	chr01:15453464-15457798	Os01t0374900-01	25.9467	22.0707	22.8945	15.1284	17.7874	Zinc finger, RING/FYVE/PHD-type domain containing protein.	Zinc finger, RING-type (IPR001841), Zinc finger, RING/FYVE/PHD-type (IPR013083)
1067	chr01:15462044-15465901	Os01t0375000-01	53.9153	50.407	44.8389	64.835	36.3079	GTP1/OBG domain containing protein.	GTP-binding domain, HSR1-related (IPR002917), GTP1/OBG (IPR006073), GNL3L/Grn1 putative GTPase (IPR014813), GTP-binding protein, orthogonal bundle domain (IPR023179)
1068	chr01:15472601-15478330	Os01t0375100-01	25.2478	18.4243	18.7152	16.6922	14.5705	Similar to DnAJ-like protein slr0093.	Heat shock protein DnaJ, N-terminal (IPR001623), Heat shock protein DnaJ (IPR003095), Domain of unknown function DUF3444 (IPR024593)
1069	chr01:15479911-15493701	Os01t0375200-01	35.0109	19.5369	30.9088	21.0029	32.238	Similar to shikimate biosynthesis protein aroDE.	Dehydroquinase class I (IPR001381), Quinate/shikimate 5-dehydrogenase/glutamyl-tRNA reductase (IPR006151), Shikimate dehydrogenase substrate binding, N-terminal (IPR013708), Aldolase-type TIM barrel (IPR013785), NAD(P)-binding domain (IPR016040)
1070	chr01:15568658-15573433	Os01t0376700-01	21.7478	15.5605	17.0869	13.2977	24.0053	Similar to Sucrose-phosphatase (EC 3.1.3.24).	Sucrose-phosphate phosphatase (IPR006378), HAD-superfamily hydrolase, subfamily IIB (IPR006379), Sucrose-phosphate synthase (IPR006380), Sucrose phosphatase, plant/cyanobacteria (IPR012847), Sucrose-6-phosphate phosphohydrolase C-terminal (IPR013679), HAD-like domain (IPR023214)
1071	chr01:15618216-15624620	Os01t0377500-01	58.1994	46.9654	44.1815	57.7477	45.4106	Similar to Ania-6a type cyclin.	Cyclin, N-terminal (IPR006671), Cyclin-like (IPR013763), Cyclin C/H/T/L (IPR015429), Cyclin L (IPR017060)
1072	chr01:15644752-15649643	Os01t0377700-01	37.9835	23.5813	37.8158	35.352	34.751	Similar to NPL4 family protein.	Nuclear pore localisation protein NPL4 (IPR007717), Ubiquitin supergroup (IPR019955)
1073	chr01:42472567-42475944	Os01t0377700-02	1.88059	2.7504	1.7975	3.62039	4.58723	NPL4 domain containing protein.	Nuclear pore localisation protein NPL4 (IPR007717), Ubiquitin supergroup (IPR019955)
1074	chr01:15672493-15676722	Os01t0378100-01	3.23853	2.22027	9.44045	10.7503	23.1745	Plant peroxidase domain containing protein.	Plant peroxidase (IPR000823), Haem peroxidase, plant/fungal/bacterial (IPR002016), Haem peroxidase (IPR010255)
1075	chr01:15777321-15781086	Os01t0379400-03	10.0774	6.0123	8.51658	6.93521	8.89851	Cyclin-like F-box domain containing protein.	F-box domain, cyclin-like (IPR001810), F-box domain, Skp2-like (IPR022364)
1076	chr01:15952204-15952979	Os01t0382200-01	4.32593	0	0	0.324876	0	Transferase family protein.	Transferase (IPR003480), Chloramphenicol acetyltransferase-like domain (IPR023213)
1077	chr02:14019740-14022408	Os01t0382450-01	2.52503	1.42052	2.92626	0.675443	0.666246	Similar to Kinesin heavy chain (Fragment).
1078	chr01:15975292-15980626	Os01t0382700-02	13.3539	11.6049	10.6301	4.60848	8.48001	Similar to stress regulated protein.
1079	chr01:15992664-15998790	Os01t0382900-01	10.568	11.419	13.0547	7.67203	5.40041	Conserved hypothetical protein.
1080	chr01:16046681-16056264	Os01t0383700-01	9.09331	6.90132	5.07291	8.93491	3.94912	Similar to LEC14B protein.
1081	chr01:16061958-16067815	Os01t0383900-02	22.5532	18.4713	18.615	19.4739	21.9374	Peptidase S59, nucleoporin family protein.	Peptidase S59, nucleoporin (IPR007230)
1082	chr01:16086670-16088855	Os01t0384300-00	8.97718	5.52769	3.66357	4.34446	4.89208	Similar to RKF3 (RECEPTOR-LIKE KINASE IN IN FLOWERS 3); kinase.	Protein kinase, catalytic domain (IPR000719), Serine/threonine-protein kinase, active site (IPR008271), Protein kinase-like domain (IPR011009), Concanavalin A-like lectin/glucanase, subgroup (IPR013320), Protein kinase, ATP binding site (IPR017441), Serine/threonine-protein kinase-like domain (IPR017442)
1083	chr01:16130471-16131395	Os01t0384800-01	159.576	81.2175	28.1987	41.8407	22.574	Conserved hypothetical protein.
1084	chr01:16136515-16139197	Os01t0385000-01	0	0	0	0.428816	4.25098	Conserved hypothetical protein.
1085	chr01:16151448-16154114	Os01t0385400-02	21.3052	11.4174	17.8502	11.8802	14.6039	Similar to C4-dicarboxylate transporter/malic acid transport protein.	C4-dicarboxylate transporter/malic acid transport protein (IPR004695)
1086	chr01:16232132-16234624	Os01t0386700-01	71.5947	60.3134	46.0573	47.7806	51.26	Similar to BSK1 (BR-SIGNALING KINASE 1); ATP binding / binding / kinase/ protein kinase/ protein tyrosine kinase.
1087	chr01:16279277-16280433	Os01t0387133-00	2.50131	3.46918	2.44187	3.99163	4.264	Hypothetical gene.
1088	chr01:16315803-16318495	Os01t0387566-00	0	0	0	0.832592	1.37639	Conserved hypothetical protein.
1089	chr01:16325290-16328745	Os01t0388000-01	5.795	7.74323	9.32848	15.602	8.58762	Similar to Cytochrome P450 monooxygenase CYP72A5 (Fragment).	Cytochrome P450 (IPR001128), Cytochrome P450, E-class, group IV (IPR002403), Cytochrome P450, conserved site (IPR017972)
1090	chr01:16346641-16349638	Os01t0388200-01	29.9563	26.0487	31.3733	34.6964	33.4215	Conserved hypothetical protein.
1091	chr01:16364326-16389951	Os01t0388500-00	24.8442	22.8235	27.2184	18.2919	20.052	Similar to Fibronectin, type III-like fold.	Protein of unknown function DUF3595 (IPR021999)
1092	chr01:16468668-16479805	Os01t0390300-01	22.0506	7.52048	10.9367	10.4771	16.9769	Nucleic acid-binding, OB-fold domain containing protein.	Nucleic acid-binding, OB-fold (IPR012340), Nucleic acid-binding, OB-fold-like (IPR016027)
1093	chr03:12364240-12365882	Os01t0390300-02	0.345714	0.831075	0.112499	0.367782	0.693177	Nucleic acid-binding, OB-fold domain containing protein.	Nucleic acid-binding, OB-fold (IPR012340), Nucleic acid-binding, OB-fold-like (IPR016027)
1094	chr01:16480260-16494266	Os01t0390400-03	1.20775	4.35531	2.35792	1.79889	2.1665	Nucleic acid-binding OB-fold domain containing protein.
1095	chr01:16511254-16518697	Os01t0390900-02	2.65862	4.39521	3.89315	3.81936	3.57717	Similar to Dual specificity protein phosphatase 9.	Dual specificity phosphatase, catalytic domain (IPR000340), Dual specificity phosphatase, subgroup, catalytic domain (IPR020422)
1096	chr01:16536604-16542361	Os01t0391100-02	7.53479	3.39927	3.6778	3.00859	9.54157	Hypothetical protein.
1097	chr04:4749085-4757768	Os01t0391500-01	14.9294	15.6169	14.8049	13.6104	12.019	Hypothetical conserved gene.
1098	chr02:14146000-14154511	Os01t0391600-00	3.10188	1.55424	2.02653	7.25403	3.43687	Conserved hypothetical protein.
1099	chr01:16631074-16637304	Os01t0391800-01	7.65685	9.90461	10.8015	10.7403	8.96472	Conserved hypothetical protein.
1100	chr01:16659702-16664468	Os01t0392100-01	20.0627	6.74212	10.53	9.57059	12.1568	Conserved hypothetical protein.
1101	chr01:16693854-16700286	Os01t0392600-01	9.34123	5.46077	6.75859	5.85598	13.6962	Conserved hypothetical protein.
1102	chr06:23967690-23970555	Os01t0392800-01	0.799082	1.26009	0.799605	32.2817	25.0703	Similar to DET1-like protein.
1103	chr01:16716528-16719481	Os01t0393000-01	27.7273	31.012	21.8091	27.4077	17.5065	Conserved hypothetical protein.
1104	chr01:17012567-17016329	Os01t0495900-01	21.452	17.9289	27.1071	18.8334	37.431	Similar to CRS2-associated factor 1.	RNA-binding, CRM domain (IPR001890)
1105	chr01:17066929-17070803	Os01t0496900-01	22.0123	13.3269	17.1754	14.4082	13.9835	Conserved hypothetical protein.
1106	chr01:17151668-17158018	Os01t0498200-01	85.3323	47.4764	92.1078	72.4917	68.4897	Conserved hypothetical protein.
1107	chr01:17159687-17161723	Os01t0498300-01	2.38679	1.05189	1.47571	3.04691	2.31726	Glycosyltransferase AER61, uncharacterized domain containing protein.	Glycosyltransferase AER61, uncharacterised (IPR007657)
1108	chr01:17210237-17218320	Os01t0499300-01	20.6712	17.8729	21.7911	19.9095	19.8725	Mov34/MPN/PAD-1 family protein.	Mov34/MPN/PAD-1 (IPR000555)
1109	chr01:17225534-17231363	Os01t0500100-00	5.08128	4.85228	6.56105	10.3978	10.1377	Conserved hypothetical protein.
1110	chr01:17266105-17274869	Os01t0500500-01	22.4627	23.9175	23.5799	23.311	18.8745	Hypothetical conserved gene.	Domain of unknown function DUF632 (IPR006867), Domain of unknown function DUF630 (IPR006868)
1111	chr01:17275532-17278329	Os01t0500600-01	16.8939	19.7483	20.6063	27.9383	20.4822	Hypothetical protein.
1112	chr01:17301989-17307387	Os01t0500825-00	6.45946	5.27456	7.20516	7.74975	10.9359	Conserved hypothetical protein.
1113	chr01:17309279-17325763	Os01t0501000-01	27.2539	28.207	31.3927	27.2266	30.663	Conserved hypothetical protein.
1114	chr01:17340906-17346486	Os01t0501700-01	17.636	18.4113	23.6953	18.481	25.9596	Similar to TATC (CpTatC).	Sec-independent periplasmic protein translocase (IPR002033), Sec-independent periplasmic protein translocase, conserved site (IPR019820), Twin arginine-targeting protein translocase, TatC (IPR019822)
1115	chr01:17349309-17350891	Os01t0501800-01	306.221	109.962	766.135	279.588	862.421	Similar to Photosystem II oxygen-evolving complex protein 1 (Fragment).	Photosystem II PsbO, manganese-stabilising (IPR002628)
1116	chr01:17394123-17404524	Os01t0502400-01	46.0143	40.4127	41.8655	33.1227	35.8566	2OG-Fe(II) oxygenase domain containing protein.	Oxoglutarate/iron-dependent oxygenase (IPR005123), Prolyl 4-hydroxylase, alpha subunit (IPR006620)
1117	chr01:17420427-17421441	Os01t0502700-00	13.1066	96.1523	47.1184	137.779	11.8554	Similar to Histone H2A.	Histone H2A (IPR002119), Histone core (IPR007125), Histone-fold (IPR009072)
1118	chr01:17422755-17429389	Os01t0502800-01	30.0818	27.0148	24.6923	25.5437	21.3453	RNA recognition motif domain domain containing protein.	RNA recognition motif domain (IPR000504), Nucleotide-binding, alpha-beta plait (IPR012677)
1119	chr01:17454084-17465625	Os01t0503400-03	7.83305	6.44792	11.0694	7.55227	13.2372	Similar to OsNramp1 (Integral membrane protein).	Natural resistance-associated macrophage protein (IPR001046)
1120	chr04:34742983-34743890	Os01t0503400-05	1.86175	2.36221	3.02918	2.11274	1.83372	Similar to cDNA clone:J013164K10, full insert sequence.	Natural resistance-associated macrophage protein (IPR001046)
1121	chr01:17490198-17491894	Os01t0504100-01	4.10166	9.33181	10.5825	12.7786	9.55351	Protein of unknown function DUF250 domain containing protein.	Drug/metabolite transporter (IPR000620), Domain of unknown function DUF250 (IPR004853)
1122	chr01:17504336-17512377	Os01t0504500-02	19.7245	4.67542	4.21376	3.72971	6.97523	Multi antimicrobial extrusion protein MatE family protein.	Multi antimicrobial extrusion protein (IPR002528)
1123	chr01:17560709-17564953	Os01t0504950-01	45.8542	36.0233	40.1127	32.6179	41.4956	Hypothetical gene.
1124	chr01:17565309-17567815	Os01t0505500-00	1.18367	2.29213	2.37528	3.4418	1.76959	Pentatricopeptide repeat domain containing protein.	Pentatricopeptide repeat (IPR002885), Tetratricopeptide-like helical (IPR011990)
1125	chr01:17581287-17582002	Os01t0505600-01	0	0.512436	2.7744	0.453544	1.52953	EF-Hand type domain containing protein.	Calcium-binding EF-hand (IPR002048), EF-hand-like domain (IPR011992), EF-Hand 1, calcium-binding site (IPR018247), EF-hand (IPR018248), EF-HAND 2 (IPR018249)
1126	chr01:17582910-17586369	Os01t0505700-01	22.5317	24.5379	20.3202	18.251	13.6505	Conserved hypothetical protein.
1127	chr01:17605147-17607873	Os01t0506100-02	6.42585	7.58775	6.179	8.85988	6.99426	Pentatricopeptide repeat domain containing protein.	Pentatricopeptide repeat (IPR002885), Tetratricopeptide-like helical (IPR011990)
1128	chr01:17612326-17627027	Os01t0506200-01	16.6995	14.1222	11.7898	14.52	8.25822	Tetratricopeptide-like helical domain containing protein.	Tetratricopeptide-like helical (IPR011990), Tetratricopeptide repeat-containing (IPR013026), Tetratricopeptide repeat (IPR019734)
1129	chr01:17681373-17683260	Os01t0507000-02	7.9665	10.5121	6.08648	8.4012	4.77006	Conserved hypothetical protein.
1130	chr01:17696994-17706570	Os01t0507300-01	16.1573	12.1669	12.1625	13.7611	14.7293	Protein of unknown function DUF92, transmembrane family protein.	Protein of unknown function DUF92, TMEM19 (IPR002794)
1131	chr01:17708801-17713436	Os01t0507500-01	31.788	29.682	31.0225	30.3933	26.7737	Transcription elognation factor Eaf, N-terminal domain containing protein.	Transcription elognation factor Eaf, N-terminal (IPR019194)
1132	chr01:17740906-17742093	Os01t0507700-01	0	1.61335	4.71713	1.88488	2.71954	Heavy metal transport/detoxification protein domain containing protein.	Heavy metal-associated domain, HMA (IPR006121)
1133	chr01:17746356-17752091	Os01t0507900-01	27.8648	29.7271	40.1882	28.7038	42.2161	Similar to NClpP3 (ATP-dependent Clp protease proteolytic subunit ClpP3).	Peptidase S14, ClpP (IPR001907), Peptidase S14, ClpP, active site (IPR018215), Peptidase S14/S49 (IPR023562)
1134	chr01:17756066-17765395	Os01t0508000-01	0.323694	6.84744	25.6593	7.31392	11.6005	Similar to Beta-glucosidase.	Glycoside hydrolase, family 1 (IPR001360), Glycoside hydrolase, subgroup, catalytic domain (IPR013781), Glycoside hydrolase, superfamily (IPR017853)
1135	chr01:17767896-17768563	Os01t0508100-01	5.64288	2.07267	3.36647	2.30142	1.29023	Ferritin/ribonucleotide reductase-like family protein.
1136	chr01:17792184-17794623	Os01t0508300-02	3.91352	6.85128	4.14229	5.16325	6.14041	Conserved hypothetical protein.
1137	chr01:17798280-17799004	Os01t0508500-01	1.1172	2.51805	5.18058	1.87207	11.2297	Conserved hypothetical protein.
1138	chr01:17859669-17860976	Os01t0509400-01	0.924136	2.85632	3.09316	3.41288	3.80342	Conserved hypothetical protein.
1139	chr01:17881791-17884474	Os01t0509700-01	0.33416	0.903737	1.30487	1.4931	2.01003	Conserved hypothetical protein.
1140	chr01:17894851-17898619	Os01t0509900-01	6.64184	8.81083	7.1409	9.68023	4.60199	F-box domain, Skp2-like domain containing protein.	F-box domain, Skp2-like (IPR022364)
1141	chr01:17904769-17910144	Os01t0510100-01	76.1807	49.3853	50.1531	33.2589	35.9937	MAP kinase kinase 1.	Protein kinase, catalytic domain (IPR000719), Serine/threonine-protein kinase, catalytic domain (IPR002290), Serine/threonine-protein kinase, active site (IPR008271), Protein kinase-like domain (IPR011009), Protein kinase, ATP binding site (IPR017441), Serine/threonine-protein kinase-like domain (IPR017442), Tyrosine-protein kinase, catalytic domain (IPR020635)
1142	chr01:17911598-17912236	Os01t0510200-01	2.0059	2.61226	0.979114	3.20129	0.105841	Conserved hypothetical protein.
1143	chr01:17932370-17947272	Os01t0510500-01	19.5	17.3714	20.0809	16.5485	18.448	Conserved hypothetical protein.
1144	chr01:17947742-17951733	Os01t0510600-01	17.4624	18.3291	30.5598	16.054	27.8199	Tetratricopeptide-like helical domain containing protein.	Tetratricopeptide-like helical (IPR011990), Tetratricopeptide repeat-containing (IPR013026)
1145	chr01:17958853-17960754	Os01t0510701-01	5.16756	4.76663	8.10424	6.90067	7.6062	Hypothetical conserved gene.
1146	chr01:17960858-17968591	Os01t0510800-01	44.7063	39.0407	36.4277	40.1037	28.622	Histone-fold domain containing protein.	TATA box binding protein associated factor (TAF) (IPR004823), Histone-fold (IPR009072), Domain of unknown function DUF1546 (IPR011442), Armadillo-like helical (IPR011989), Armadillo-type fold (IPR016024)
1147	chr01:17975716-17978079	Os01t0511000-01	185.985	51.1339	183.542	65.6539	165.727	Similar to LOB domain protein 40.	Lateral organ boundaries, LOB (IPR004883)
1148	chr01:17990827-17993869	Os01t0511100-01	13.6045	12.1735	20.2169	13.0741	22.9229	UspA domain containing protein.	Universal stress protein A (IPR006015), UspA (IPR006016), Rossmann-like alpha/beta/alpha sandwich fold (IPR014729)
1149	chr01:17994437-17997768	Os01t0511200-01	32.5839	38.2347	35.8683	34.5914	27.5187	Conserved hypothetical protein.
1150	chr01:17999276-18002900	Os01t0511300-01	55.6001	45.4341	48.4213	41.1062	39.0354	Proteasome component region PCI domain containing protein.	Proteasome component (PCI) domain (IPR000717)
1151	chr12:591973-593447	Os01t0511400-00	0	0	0	0.219629	1.52506	Similar to plant-specific domain TIGR01568 family protein.	Domain of unknown function DUF623 (IPR006458)
1152	chr01:18013520-18017106	Os01t0511600-01	2.45165	2.52302	8.887	4.64409	12.7359	Similar to lrgB-like family protein.
1153	chr01:18018919-18030582	Os01t0511800-01	4.18199	6.54222	10.9433	7.53724	10.4957	Conserved hypothetical protein.
1154	chr01:18041730-18050224	Os01t0512100-01	34.0355	33.0124	34.7409	32.5577	30.4191	Similar to Chaperone protein dnaJ 15 (Protein ALTERED RESPONSE TO GRAVITY) (AtARG1) (AtJ15) (AtDjB15).	Heat shock protein DnaJ, N-terminal (IPR001623), Heat shock protein DnaJ (IPR003095), Heat shock protein DnaJ, conserved site (IPR018253)
1155	chr01:18051529-18054852	Os01t0512200-01	13.2793	12.392	14.6983	10.8186	9.93283	Armadillo-type fold domain containing protein.	Clathrin/coatomer adaptor, adaptin-like, N-terminal (IPR002553), Armadillo-like helical (IPR011989), Armadillo-type fold (IPR016024)
1156	chr01:18060935-18064247	Os01t0512400-01	4.11005	4.30068	2.45462	4.12019	2.03598	Conserved hypothetical protein.
1157	chr01:18087600-18095485	Os01t0513100-01	37.1114	24.9448	30.37	23.7417	20.5273	Similar to Protein phosphatase 2C ABI2.
1158	chr01:18101553-18111543	Os01t0513200-01	26.7078	16.73	19.6706	18.2426	17.7847	Hypothetical conserved gene.	Mitochondrial carrier protein (IPR002067), Mitochondrial substrate/solute carrier (IPR018108), Mitochondrial carrier domain (IPR023395)
1159	chr01:18124928-18128950	Os01t0513400-01	85.5539	42.7003	50.7767	60.71	43.8085	Protein of unknown function DUF789 family protein.	Protein of unknown function DUF789 (IPR008507)
1160	chr01:18130224-18132674	Os01t0513500-01	5.03209	6.0435	6.87077	8.02464	6.22956	Hypothetical gene.
1161	chr01:18134906-18138321	Os01t0513700-01	22.1168	20.9732	34.3458	18.42	20.5498	Similar to trafficking protein particle complex subunit 1.	Sybindin-like protein (IPR007233), Longin-like (IPR011012)
1162	chr01:18140773-18142913	Os01t0513800-01	36.5329	31.7221	36.3803	32.4828	27.1547	Similar to Brix domain containing protein 1 homolog.	Brix domain (IPR007109)
1163	chr01:18150859-18157609	Os01t0513900-01	7.6145	20.1393	9.95002	21.3053	4.34931	Similar to Kinesin heavy chain (Fragment).	Kinesin, motor domain (IPR001752), Protein of unknown function DUF3490 (IPR021881)
1164	chr09:6184779-6189343	Os01t0514000-01	0.0495182	12.7484	29.4959	23.8531	25.1022	Similar to 50S ribosomal protein L24e.	Ribosomal protein L24e-related (IPR000988), TRASH (IPR011017), Ribosomal protein L24e domain (IPR023441), Ribosomal protein L24e, conserved site (IPR023442)
1165	chr01:18158667-18163541	Os01t0514000-02	92.7625	98.2918	54.9166	77.1665	57.4966	Non-protein coding transcript.
1166	chr01:18163736-18173607	Os01t0514300-01	17.9541	14.5277	22.495	20.0495	20.5649	Armadillo-type fold domain containing protein.	LisH dimerisation motif (IPR006594), Armadillo-like helical (IPR011989), Armadillo-type fold (IPR016024), HEAT, type 2 (IPR021133)
1167	chr01:18176478-18177868	Os01t0514450-00	0.614002	1.84504	1.43858	1.76363	1.32182	Pentatricopeptide repeat domain containing protein.	Pentatricopeptide repeat (IPR002885)
1168	chr01:18186898-18193533	Os01t0514600-01	16.1826	15.1658	17.0132	16.2338	5.17695	Similar to Fimbrin 1 (AtFIM1).	Actinin-type, actin-binding, conserved site (IPR001589), Calponin homology domain (IPR001715)
1169	chr01:18205081-18208453	Os01t0514700-01	23.1	20.4564	15.6042	22.1671	15.3661	Serine/threonine protein kinase-related domain containing protein.	Protein kinase, catalytic domain (IPR000719), Leucine-rich repeat (IPR001611), Tyrosine-protein kinase, active site (IPR008266), Protein kinase-like domain (IPR011009), Leucine-rich repeat-containing N-terminal, type 2 (IPR013210), Serine/threonine-protein kinase-like domain (IPR017442)
1170	chr01:18229367-18232774	Os01t0515300-01	1.04	0.625003	0.646092	0.965541	0.688438	Similar to Leucine Rich Repeat family protein.	Leucine-rich repeat (IPR001611), Leucine-rich repeat, typical subtype (IPR003591), Leucine-rich repeat-containing N-terminal, type 2 (IPR013210)
1171	chr01:18284558-18288879	Os01t0516600-01	12.0947	10.2152	9.76491	9.82712	6.10576	Similar to Stable protein 1.	Dimeric alpha-beta barrel (IPR011008), Stress responsive alpha-beta barrel (IPR013097)
1172	chr01:18298110-18304013	Os01t0516700-01	19.013	12.0536	12.9564	14.5153	8.49781	Similar to glycosyltransferase family 28 C-terminal domain containing protein.	Glycosyl transferase, family 28 (IPR004276), N-acetylglucosaminyltransferase, MurG (IPR006009), Glycosyl transferase, family 28, C-terminal (IPR007235)
1173	chr01:18371515-18371973	Os01t0517900-00	1.70653	1.02585	0.555323	2.72385	0.720355	Similar to Luminal binding protein.	Heat shock protein Hsp70 (IPR001023), Heat shock protein 70 (IPR013126)
1174	chr01:18374742-18376655	Os01t0518000-01	0	0	32.4031	0	0	Protein of unknown function DUF597 family protein.	Protein of unknown function DUF597 (IPR006734)
1175	chr01:18386069-18386567	Os01t0518300-00	0	5.62057	0	1.41384	0	Conserved hypothetical protein.
1176	chr01:18391271-18401789	Os01t0518550-00	2.66519	6.40809	4.77006	1.27631	1.82817	Non-protein coding transcript.
1177	chr01:18404948-18406144	Os01t0518651-00	0.246724	0	0.96344	0.393737	0.937318	Leucine-rich repeat domain containing protein.	Leucine-rich repeat (IPR001611)
1178	chr01:18435005-18436558	Os01t0519050-01	0.431963	0.519204	0.73797	0.585907	0.957281	Hypothetical gene.
1179	chr01:18436988-18440026	Os01t0519100-01	7.22608	6.90854	6.61787	4.24375	3.9599	Kelch-type beta propeller domain containing protein.	F-box domain, cyclin-like (IPR001810), Galactose oxidase/kelch, beta-propeller (IPR011043), Galactose oxidase, beta-propeller (IPR015916), F-box domain, Skp2-like (IPR022364)
1180	chr01:18446906-18448958	Os01t0519400-01	23.7909	21.047	24.316	26.9369	29.9964	Conserved hypothetical protein.
1181	chr01:18459076-18463672	Os01t0519700-00	20.4692	22.1327	23.2562	25.469	23.6749	Hypothetical protein.	Zinc finger, SWIM-type (IPR007527)
1182	chr08:7894911-7895951	Os01t0520180-00	18.5188	24.1573	37.8008	23.3736	23.7844	Hypothetical conserved gene.
1183	chr01:18530158-18531474	Os01t0520340-01	491.71	0.635983	0	0.0562892	0	Hypothetical conserved gene.
1184	chr01:18531939-18541031	Os01t0520600-01	6.0167	6.32651	6.01744	1.16239	0.304762	NB-ARC domain containing protein.	Disease resistance protein (IPR000767), NB-ARC (IPR002182)
1185	chr01:18555707-18560046	Os01t0520800-01	1.86117	2.3247	2.42259	1.32769	0.912721	Hypothetical protein.
1186	chr01:18582240-18588144	Os01t0521200-01	15.0861	11.9599	10.5281	11.9494	8.65007	Similar to cDNA clone:J023118N19, full insert sequence.
1187	chr05:7047274-7048417	Os01t0521250-01	0.775069	0.186326	1.21064	0.593683	0.883359	Non-protein coding transcript.
1188	chr01:18589753-18598066	Os01t0521400-01	17.1974	12.4205	17.2463	12.6616	16.1876	Similar to lipase family protein.	Partial AB-hydrolase lipase domain (IPR006693)
1189	chr01:18600994-18611727	Os01t0521500-01	30.5845	28.9401	27.0847	30.2521	23.3179	Heat shock protein DnaJ family protein.	Heat shock protein DnaJ, N-terminal (IPR001623), Heat shock protein DnaJ (IPR003095), Protein of unknown function DUF3752 (IPR022226)
1190	chr01:18667238-18668937	Os01t0523000-01	19.6275	15.2117	22.2584	17.0506	16.5917	Hypothetical gene.
1191	chr01:18671458-18672621	Os01t0523250-00	0	1.0947	1.92637	0.968891	0.480548	Hypothetical protein.
1192	chr01:18755231-18756966	Os01t0524500-02	10.5394	8.63159	16.8456	6.10069	11.9073	Transcription factor, Regulation of nutrient mobilization in germination	Homeodomain-like (IPR009057), SANT/Myb domain (IPR001005), Myb-like domain (IPR017877), Myb domain (IPR017930), Myb domain, plants (IPR006447)
1193	chr01:18763222-18774427	Os01t0524700-01	15.2207	6.60052	7.31952	7.99742	7.94106	Armadillo-like helical domain containing protein.	Armadillo (IPR000225), Armadillo-like helical (IPR011989), Armadillo-type fold (IPR016024), 26S proteasome non-ATPase regulatory subunit 5 (IPR019538)
1194	chr01:18818252-18819157	Os01t0525350-00	9.26587	21.8364	22.138	16.4992	30.5698	Similar to RTFL15 (ROTUNDIFOLIA LIKE 15).	DVL (IPR012552)
1195	chr01:18833091-18834114	Os01t0525500-01	20.075	24.6642	15.0886	14.1184	12.5985	Non-protein coding transcript.
1196	chr01:18838652-18839803	Os01t0525800-01	39.5029	16.1661	17.1062	16.9246	21.6059	Similar to DVL5.	DVL (IPR012552)
1197	chr01:18847904-18851811	Os01t0526100-01	28.2348	22.3304	23.5676	25.5593	25.5205	Similar to splicing factor 45.	D111/G-patch (IPR000467), RNA recognition motif domain (IPR000504), RNA recognition motif domain, eukaryote (IPR003954), Nucleotide-binding, alpha-beta plait (IPR012677), Splicing factor, SPF45 (IPR016967)
1198	chr01:18853574-18857448	Os01t0526200-01	20.2698	19.4799	15.1679	19.7775	17.103	TRAUB family protein.	TRAUB (IPR012617)
1199	chr01:18923610-18939287	Os01t0527400-01	37.6443	34.5803	30.6665	39.3664	28.0117	Transcription elongation factor S-II, central region domain containing protein.	Bromo adjacent homology (BAH) domain (IPR001025), Transcription elongation factor S-II, central domain (IPR003618)
1200	chr01:18940374-18945602	Os01t0527600-01	10.6961	9.13322	14.3482	11.6895	12.2295	RNA-dependent RNA polymerase, Small RNA biogenesis, Regulation of shoot apical meristem (SAM) initiation, Spikelet development	RNA-dependent RNA polymerase, eukaryotic-type (IPR007855)
1201	chr01:18961292-18968993	Os01t0527700-01	33.3826	21.4383	32.1402	34.6492	36.8302	Protohaem IX farnesyltransferase, mitochondria domain containing protein.	UbiA prenyltransferase family (IPR000537), Protohaem IX farnesyltransferase (IPR006369), Protohaem IX farnesyltransferase, mitochondria (IPR016315)
1202	chr01:18972503-18975692	Os01t0527900-00	0	0	2.39598	0.0559512	0	Hypothetical conserved gene.
1203	chr01:18977386-18989583	Os01t0528000-01	10.8812	12.0703	12.4986	14.1703	11.1277	Transcription factor IIIC, subunit 5 domain containing protein.	Transcription factor IIIC, subunit 5 (IPR019136)
1204	chr01:19009604-19014218	Os01t0528800-01	62.941	52.5405	48.2393	57.3013	74.1487	Similar to Cinnamyl alcohol dehydrogenase.	NAD-dependent epimerase/dehydratase (IPR001509), NAD(P)-binding domain (IPR016040)
1205	chr01:19059242-19061255	Os01t0529800-01	17.8865	27.7932	72.1265	30.3931	38.9753	Similar to Very-long-chain fatty acid condensing enzyme CUT1.	Very-long-chain 3-ketoacyl-CoA synthase (IPR012392), FAE1/Type III polyketide synthase-like protein (IPR013601), 3-Oxoacyl-[acyl-carrier-protein (ACP)] synthase III C-terminal (IPR013747), Thiolase-like, subgroup (IPR016038), Thiolase-like (IPR016039)
1206	chr01:19072689-19074118	Os01t0530100-01	7.20141	6.3314	6.13286	10.7914	6.98495	Conserved hypothetical protein.
1207	chr01:19079253-19083443	Os01t0530300-01	28.4916	28.2471	15.5017	23.3405	15.4261	SANT associated domain containing protein.	SANT associated (IPR015216)
1208	chr01:19085816-19088374	Os01t0530366-01	122.227	107.968	122.155	83.7904	83.7212	RNA polymerase Rbp10 domain containing protein.	RNA polymerase Rbp10 (IPR006591)
1209	chr01:19089910-19094287	Os01t0530400-01	22.0829	13.9764	13.8962	10.6138	12.6243	Thioredoxin fold domain containing protein.	Glutaredoxin (IPR002109), Monothiol glutaredoxin-related (IPR004480), Thioredoxin-like fold (IPR012336)
1210	chr01:19095516-19097497	Os01t0530500-01	11.1793	11.2828	7.61184	14.3032	13.1209	Protein of unknown function DUF295 domain containing protein.	Protein of unknown function DUF295 (IPR005174)
1211	chr01:19106726-19107641	Os01t0530650-01	17.2377	10.9203	13.8718	17.9923	14.6019	Non-protein coding transcript.
1212	chr01:19110795-19122396	Os01t0531200-01	9.59125	9.51704	9.18997	11.8557	8.0493	Phospholipase C, phosphatidylinositol-specific, Y domain domain containing protein.	Phospholipase C, phosphatidylinositol-specific, Y domain (IPR001711), Aminotransferase-like, plant mobile domain (IPR019557)
1213	chr01:19129968-19134111	Os01t0531400-00	9.3293	7.97655	9.38926	14.6722	12.1187	Hypothetical conserved gene.	Protein of unknown function DUF642 (IPR006946)
1214	chr01:19135627-19140001	Os01t0531500-01	128.725	150.293	219.236	214.517	260.932	Dienelactone hydrolase domain containing protein.	Dienelactone hydrolase (IPR002925)
1215	chr01:19174047-19174984	Os01t0532100-01	0.992124	2.50437	0.387418	0.823291	0.188457	Tetratricopeptide TPR2 domain containing protein.	Tetratricopeptide-like helical (IPR011990), Tetratricopeptide repeat-containing (IPR013026), Tetratricopeptide repeat (IPR019734)
1216	chr01:19177770-19192400	Os01t0532200-02	47.1203	42.9598	44.4106	48.518	36.7659	Hypothetical conserved gene.	FF domain (IPR002713)
1217	chr01:19200039-19201300	Os01t0532300-01	4.68353	3.64263	1.61372	2.94556	2.92189	Conserved hypothetical protein.
1218	chr01:19247057-19248122	Os01t0532700-01	0.169015	0.609468	0	1.02491	1.3377	Conserved hypothetical protein.
1219	chr01:19250377-19257425	Os01t0532800-01	9.00601	27.15	7.80941	31.0223	3.69787	Similar to Condensin complex subunit 2.	Condensin complex subunit 2/barren (IPR022816)
1220	chr01:19258173-19282578	Os01t0533000-00	9.69912	10.1922	16.2472	13.054	29.2012	Similar to predicted protein.	Glycosyl transferase, family 48 (IPR003440)
1221	chr01:19295632-19296376	Os01t0533400-01	3.22806	0.161681	0	0	0	Glycoside hydrolase, family 35 protein.	D-galactoside/L-rhamnose binding SUEL lectin domain (IPR000922), Glycoside hydrolase, family 35 (IPR001944), Galactose-binding domain-like (IPR008979), Glycoside hydrolase, subgroup, catalytic domain (IPR013781), Glycoside hydrolase, superfamily (IPR017853), Glycoside hydrolase, family 35, conserved site (IPR019801)
1222	chr01:19302948-19303077	Os01t0533450-00	21.7467	171.011	63.6897	69.8574	34.4238	Similar to RNA-binding protein Nova-1.	K Homology, type 1 (IPR004088), K Homology, prokaryotic type (IPR009019), K Homology, type 1, subgroup (IPR018111)
1223	chr01:19303264-19322659	Os01t0533500-01	7.38764	9.88662	10.2121	11.4876	10.0578	Similar to Callose synthase 1 catalytic subunit.	Glycosyl transferase, family 48 (IPR003440)
1224	chr01:30276398-30277746	Os01t0533800-00	4.20086	0.994565	0.37282	1.74699	0.201506	Conserved hypothetical protein.
1225	chr01:19352019-19359588	Os01t0533900-02	7.23153	7.685	7.62663	10.4431	8.68409	Similar to MDR-like ABC transporter.	ABC transporter, transmembrane domain (IPR001140), ABC transporter, transmembrane domain, type 1 (IPR011527), ABC transporter, integral membrane type 1 (IPR017940)
1226	chr01:19379748-19387456	Os01t0534700-00	2.32877	3.56757	3.33436	4.47157	3.9276	ABC transporter, transmembrane domain domain containing protein.	ABC transporter, transmembrane domain (IPR001140), ABC transporter-like (IPR003439), ATPase, AAA+ type, core (IPR003593), ABC transporter, transmembrane domain, type 1 (IPR011527), ABC transporter, conserved site (IPR017871), ABC transporter, integral membrane type 1 (IPR017940)
1227	chr01:19389749-19392848	Os01t0534800-02	35.3697	13.211	19.1217	16.7745	17.4879	Similar to PRLI-interacting factor K (Fragment).	Ubiquitin fusion degradation protein UFD1 (IPR004854), Zinc finger, C2H2-like (IPR015880)
1228	chr01:19394105-19405702	Os01t0534900-01	41.2024	27.5059	68.676	36.3138	63.1338	Similar to Hv711N16.16 (Fragment).	Domain of unknown function DUF221 (IPR003864)
1229	chr01:19453989-19458405	Os01t0535400-01	14.6822	12.8635	16.0393	13.1103	12.0899	Protein kinase, catalytic domain domain containing protein.	Protein kinase, catalytic domain (IPR000719), Serine-threonine/tyrosine-protein kinase (IPR001245), Gnk2-homologous domain (IPR002902), Protein kinase-like domain (IPR011009), Protein kinase, ATP binding site (IPR017441)
1230	chr01:19466183-19469020	Os01t0535900-02	10.2413	13.8009	9.73579	9.82156	9.99696	Similar to predicted protein.
1231	chr01:19469048-19477388	Os01t0536000-01	15.95	18.0486	20.8791	17.3284	18.8752	Similar to CBL-interacting serine/threonine-protein kinase 24 (EC 2.7.1.37) (SNF1-related kinase 3.11) (SALT OVERLY SENSITIVE 2 protein).	Protein kinase, catalytic domain (IPR000719), Serine/threonine-protein kinase, catalytic domain (IPR002290), NAF domain (IPR004041), Serine/threonine-protein kinase, active site (IPR008271), Protein kinase-like domain (IPR011009), Protein kinase, ATP binding site (IPR017441), Serine/threonine-protein kinase-like domain (IPR017442), NAF/FISL domain (IPR018451)
1232	chr01:19505316-19508383	Os01t0536400-01	0.955865	4.02123	0.699861	1.48719	0.264788	Isopenicillin N synthase family protein.	Isopenicillin N synthase (IPR002283), Oxoglutarate/iron-dependent oxygenase (IPR005123)
1233	chr01:19549067-19550389	Os01t0537250-01	0	0.26892	0	260.007	176.603	Protein of unknown function DUF3778 domain containing protein.	Protein of unknown function DUF3778 (IPR022256)
1234	chr01:19681830-19686326	Os01t0538000-02	117.223	84.8263	99.0724	135.877	108.308	Similar to cDNA, clone: J065161O13, full insert sequence.
1235	chr01:19823670-19826725	Os01t0539400-01	64.4475	42.6414	47.6867	49.4745	43.1047	Hypothetical protein.
1236	chr01:19845327-19848399	Os01t0539900-01	28.645	27.8826	25.8795	34.8294	22.565	Conserved hypothetical protein.
1237	chr05:8195636-8198431	Os01t0540000-00	3.49521	2.45063	3.01938	4.01056	3.52052	Similar to T22C5.14.
1238	chr01:19874713-19885651	Os01t0540800-01	72.0449	64.3263	67.3793	75.6812	64.4733	Conserved hypothetical protein.
1239	chr01:19911217-19914266	Os01t0541600-01	7.54023	8.23919	8.14174	8.05799	7.45079	RNAse P, Rpr2/Rpp21 subunit domain containing protein.	RNAse P, Rpr2/Rpp21 subunit (IPR007175)
1240	chr01:19959651-19961960	Os01t0541800-01	15.5635	6.87301	13.4786	10.5933	12.555	MtN3 and saliva related transmembrane protein family protein.	RAG1-activating protein-1-related (IPR004316)
1241	chr01:19962941-19970088	Os01t0541900-01	15.3727	7.91829	12.4288	11.4818	7.45331	Protein kinase, core domain containing protein.	Protein kinase, catalytic domain (IPR000719), Protein phosphatase 2C-like (IPR001932), Serine/threonine-protein kinase, catalytic domain (IPR002290), Serine/threonine-protein kinase, active site (IPR008271), Protein kinase-like domain (IPR011009), Serine/threonine-protein kinase-like domain (IPR017442), Tyrosine-protein kinase, catalytic domain (IPR020635)
1242	chr01:19971840-19973383	Os01t0542000-00	19.0393	25.173	35.5804	33.229	26.7626	Similar to DNA-damage-repair/toleration protein DRT102.	Ribose/galactose isomerase (IPR003500), Cupin, RmlC-type (IPR011051), DNA-damage-repair/toleration protein, DRT102 (IPR012100), Cupin 2, conserved barrel (IPR013096), RmlC-like jelly roll fold (IPR014710)
1243	chr01:20033300-20035031	Os01t0542700-01	0.572543	6.36559	44.0628	11.5726	24.9535	bZIP transcription factor, bZIP-1 domain containing protein.	Basic-leucine zipper (bZIP) transcription factor (IPR004827), bZIP transcription factor, bZIP-1 (IPR011616)
1244	chr01:20041605-20044827	Os01t0543000-02	39.1438	25.939	39.955	56.9388	47.9184	Hypothetical gene.
1245	chr01:20061821-20066457	Os01t0543100-01	5.04598	8.37246	13.4931	18.3097	20.9064	Similar to Peroxidase 72 precursor (EC 1.11.1.7) (Atperox P72) (PRXR8) (ATP6a).	Plant peroxidase (IPR000823), Haem peroxidase, plant/fungal/bacterial (IPR002016), Haem peroxidase (IPR010255), Peroxidases heam-ligand binding site (IPR019793), Peroxidase, active site (IPR019794)
1246	chr01:20191959-20197083	Os01t0544450-01	34.4123	52.3389	16.2163	42.4428	8.92859	Similar to DNA replication licensing factor mcm4.	Mini-chromosome maintenance, DNA-dependent ATPase (IPR001208), ATPase, AAA+ type, core (IPR003593), Mini-chromosome maintenance complex protein 4 (IPR008047), Nucleic acid-binding, OB-fold (IPR012340), Nucleic acid-binding, OB-fold-like (IPR016027), Mini-chromosome maintenance, conserved site (IPR018525)
1247	chr01:20197268-20200416	Os01t0544700-02	21.0644	13.8277	18.8238	16.703	18.4673	Hypothetical conserved gene.
1248	chr01:20240543-20242918	Os01t0545100-01	0	0	2.39549	0.0978906	3.43106	Conserved hypothetical protein.
1249	chr01:20280825-20282748	Os01t0545900-00	2.40506	2.89076	2.3479	2.92811	2.67904	Pentatricopeptide repeat domain containing protein.	Pentatricopeptide repeat (IPR002885)
1250	chr01:20298551-20302682	Os01t0546400-01	4.2138	8.8552	21.6771	7.41878	28.1952	Protein of unknown function DUF6, transmembrane domain containing protein.	Drug/metabolite transporter (IPR000620)
1251	chr01:20312765-20317626	Os01t0546700-00	7.61986	7.37193	8.40614	7.86236	6.707	Hypothetical conserved gene.	Pentatricopeptide repeat (IPR002885), Tetratricopeptide-like helical (IPR011990)
1252	chr01:20317880-20319621	Os01t0546800-01	24.9335	14.6996	21.2867	14.8861	16.2975	Pectate lyase-like protein, Leaf senescence	Pectin lyase fold (IPR012334), Pectin lyase fold/virulence factor (IPR011050), AmbAllergen (IPR018082), Pectate lyase (IPR002022)
1253	chr01:20322227-20323780	Os01t0546900-01	4.77657	5.13732	5.15389	3.77126	4.13866	Similar to transcription factor jumonji (jmjC) domain-containing protein.	Transcription factor jumonji/aspartyl beta-hydroxylase (IPR003347), Transcription factor jumonji (IPR013129)
1254	chr01:20327991-20337252	Os01t0547000-01	16.8422	9.89733	20.0423	10.4237	16.8171	Similar to LRR19.	Disease resistance protein (IPR000767), NB-ARC (IPR002182)
1255	chr01:20338159-20342535	Os01t0547133-00	13.5771	15.5109	26.0494	16.3238	26.8752	Similar to carboxyl-terminal proteinase.	Glucoamylase, putatuve (IPR004314)
1256	chr01:20351326-20364456	Os01t0547200-01	5.67678	8.08573	10.436	9.823	6.29021	Zinc finger, BED-type predicted domain containing protein.	Zinc finger, BED-type predicted (IPR003656)
1257	chr01:20380620-20384888	Os01t0547500-02	11.0797	10.5795	17.16	23.2132	21.4608	Similar to Glycosyl hydrolase family 9 protein, expressed.
1258	chr01:20386079-20388267	Os01t0547600-01	2.24446	0.425964	2.19111	0.0754019	0.149593	High-affinity nitrate transporter, Nitrate transport, Auxin signaling	Major facilitator superfamily (IPR011701), Major facilitator superfamily domain (IPR020846)
1259	chr01:20464711-20469561	Os01t0548600-01	2.28932	1.91653	5.60573	3.29453	4.65685	Protein kinase, catalytic domain domain containing protein.	Protein kinase, catalytic domain (IPR000719), Serine/threonine-protein kinase, catalytic domain (IPR002290), Serine/threonine-protein kinase, active site (IPR008271), Protein kinase-like domain (IPR011009), Serine/threonine-protein kinase-like domain (IPR017442), Tyrosine-protein kinase, catalytic domain (IPR020635)
1260	chr01:20486243-20488836	Os01t0549000-00	0	0	7.45334	0.267027	25.5946	Similar to Polygalacturonase (Fragment).	Glycoside hydrolase, family 28 (IPR000743), Parallel beta-helix repeat (IPR006626), Pectin lyase fold/virulence factor (IPR011050), Pectin lyase fold (IPR012334)
1261	chr01:20489205-20501771	Os01t0549200-02	17.5409	13.5678	13.8459	16.0286	12.4471	ATPase-like, ATP-binding domain domain containing protein.	ATPase-like, ATP-binding domain (IPR003594)
1262	chr01:20522362-20528280	Os01t0549400-04	63.9141	44.7646	50.1503	60.5142	46.6615	Similar to cDNA clone:J013059F16, full insert sequence.
1263	chr01:20533567-20539040	Os01t0549600-00	9.60182	8.60841	9.6487	11.9095	9.92307	Non-protein coding transcript.
1264	chr01:20540794-20547122	Os01t0549700-01	29.0533	30.5249	26.7089	34.511	25.6653	Similar to RNA helicase (Fragment).	Helicase, C-terminal (IPR001650), DNA/RNA helicase, DEAD/DEAH box type, N-terminal (IPR011545), DEAD-like helicase (IPR014001), RNA helicase, DEAD-box type, Q motif (IPR014014)
1265	chr01:20570921-20576220	Os01t0550000-01	24.3559	32.6362	34.404	34.8193	28.7135	DEAD-like helicase, N-terminal domain containing protein.	Helicase, C-terminal (IPR001650), DNA/RNA helicase, DEAD/DEAH box type, N-terminal (IPR011545), DEAD-like helicase (IPR014001), RNA helicase, DEAD-box type, Q motif (IPR014014)
1266	chr01:20581609-20589582	Os01t0550100-01	66.0183	43.6851	58.9643	58.9495	56.365	Similar to Ubiquitin-specific protease 6.	Ubiquitin (IPR000626), Peptidase C19, ubiquitin carboxyl-terminal hydrolase 2 (IPR001394), Peptidase C19, ubiquitin carboxyl-terminal hydrolase 2, conserved site (IPR018200), Ubiquitin supergroup (IPR019955)
1267	chr01:20595159-20598938	Os01t0550200-00	30.2292	25.9226	29.3941	27.0745	20.8426	Cyclin-like F-box domain containing protein.	F-box domain, Skp2-like (IPR022364)
1268	chr01:20599097-20602506	Os01t0550300-01	461.93	118.337	222.718	272.386	377.85	Similar to Gda-1 protein.	Development/cell death domain (IPR013989)
1269	chr01:20628298-20631877	Os01t0550600-00	3.59005	3.3237	2.74695	3.99454	1.18264	Conserved hypothetical protein.
1270	chr01:20641030-20643852	Os01t0550800-01	0	1.58414	0	2.99923	0	Protein of unknown function DUF239, plant domain containing protein.	Glucoamylase, putatuve (IPR004314)
1271	chr01:20663391-20664845	Os01t0551000-01	0	0.641991	1.04276	2.64218	0.676324	Conserved hypothetical protein.
1272	chr01:20665694-20667127	Os01t0551100-01	1.47961	0	1.80555	1.29877	0	Ribonuclease III domain containing protein.	Ribonuclease III (IPR000999), Ribonuclease III, bacterial (IPR011907)
1273	chr01:20700541-20703112	Os01t0551400-00	25.1812	29.7079	45.2921	17.9716	14.8903	Hypothetical conserved gene.
1274	chr01:20713901-20716850	Os01t0551800-01	4.57638	8.61874	7.44739	6.63937	9.03809	Similar to protein ABIL1.
1275	chr01:20716996-20730283	Os01t0552050-00	13.6049	10.765	11.1816	12.0451	9.79073	Hypothetical protein.
1276	chr01:20738402-20742780	Os01t0552300-01	12.7105	14.5279	14.6381	16.2208	14.8962	Similar to Protein phosphatase-2C.	Protein phosphatase 2C, manganese/magnesium aspartate binding site (IPR000222), Protein phosphatase 2C-like (IPR001932), Protein phosphatase 2C (IPR015655)
1277	chr01:20746739-20750473	Os01t0552500-01	13.8411	9.8791	12.5677	10.9372	10.0048	Conserved hypothetical protein.
1278	chr01:20783477-20792331	Os01t0552850-01	9.37542	12.13	12.3157	17.7403	13.3547	Similar to E3 SUMO-protein ligase SIZ2.
1279	chr01:20805757-20810171	Os01t0553400-01	11.782	12.6489	10.6256	9.3237	9.28886	Cyclin-like F-box domain containing protein.	F-box domain, cyclin-like (IPR001810), FBD (IPR013596), F-box domain, Skp2-like (IPR022364)
1280	chr01:20816935-20820499	Os01t0553600-01	19.9282	21.3473	26.2003	19.7424	23.9749	Conserved hypothetical protein.
1281	chr06:10561975-10562352	Os01t0553901-01	0	0	0	2.91511	0.262782	HGWP repeat domain containing protein.	HGWP repeat (IPR005213)
1282	chr01:20870491-20871432	Os01t0554150-00	1.1031	1.32596	0.861503	1.33787	0.698454	Transposase, MuDR, plant domain containing protein.	Transposase, MuDR, plant (IPR004332)
1283	chr01:20935801-20937532	Os01t0555100-01	18.3215	0	0	0	0	Similar to TATA-binding protein associated factor 2N (RNA-binding protein 56) (TAFII68) (TAF(II)68).	Zinc finger, RanBP2-type (IPR001876)
1284	chr01:20937805-20941428	Os01t0555200-01	22.6993	7.72411	19.9799	14.9423	19.6428	Asp/Glu racemase family protein.	Asp/Glu racemase (IPR001920), Asp/Glu/hydantoin racemase (IPR015942)
1285	chr01:20942202-20945799	Os01t0555300-01	11.8398	12.998	29.2813	19.448	25.5886	Conserved hypothetical protein.
1286	chr01:20950204-20955881	Os01t0555600-00	9.20135	8.87428	16.4452	7.9532	12.3522	Dynein light chain, type 1 family protein.	Dynein light chain, type 1/2 (IPR001372)
1287	chr01:20987763-20992519	Os01t0556400-01	87.0587	52.2377	61.9069	62.5207	67.9724	Heat shock protein DnaJ family protein.	Heat shock protein DnaJ, N-terminal (IPR001623), Heat shock protein DnaJ (IPR003095), Domain of unknown function DUF1977, DnaJ-like (IPR015399), Heat shock protein DnaJ, conserved site (IPR018253)
1288	chr01:21038609-21041098	Os01t0556650-00	4.37339	2.00249	11.3852	10.5455	6.76897	Hypothetical protein.
1289	chr01:21056820-21057629	Os01t0557100-01	0	0	0.294651	1.34872	0.859987	Alpha/beta hydrolase family protein.
1290	chr01:21068450-21077081	Os01t0557400-01	115.404	44.1921	140.24	47.7745	114.06	Cyclin-like F-box domain containing protein.	F-box domain, cyclin-like (IPR001810), F-box domain, Skp2-like (IPR022364)
1291	chr01:21115483-21115902	Os01t0558100-01	4.69527	0.806465	0.654812	0.428269	0.84941	Similar to Glutathione S-transferase TSI-1 (EC 2.5.1.18) (Glutathione S- transferase 1).	Glutathione S-transferase, N-terminal (IPR004045), Glutathione S-transferase, C-terminal (IPR004046), Glutathione S-transferase, C-terminal-like (IPR010987), Thioredoxin-like fold (IPR012336), Glutathione S-transferase/chloride channel, C-terminal (IPR017933)
1292	chr01:21118878-21128333	Os01t0558200-01	15.9847	19.5284	23.7231	18.5788	20.6072	Glutamate/phenylalanine/leucine/valine dehydrogenase domain containing protein.	Glutamate/phenylalanine/leucine/valine dehydrogenase (IPR006095), Glutamate/phenylalanine/leucine/valine dehydrogenase, C-terminal (IPR006096), Glutamate/phenylalanine/leucine/valine dehydrogenase, dimerisation domain (IPR006097), NAD(P)-binding domain (IPR016040)
1293	chr01:21138870-21143101	Os01t0558500-01	17.8472	17.3999	13.0538	16.7345	13.2071	PWWP domain containing protein.	PWWP (IPR000313)
1294	chr01:21143404-21146427	Os01t0558600-01	183.092	115.29	143.286	130.624	155.86	Ras-related protein RIC1.	Small GTPase superfamily (IPR001806), Ran GTPase (IPR002041), Small GTPase superfamily, Rho type (IPR003578), Small GTPase superfamily, Rab type (IPR003579), Small GTP-binding protein domain (IPR005225), Small GTPase superfamily, Ras type (IPR020849), Small GTPase superfamily, ARF type (IPR024156)
1295	chr01:21150300-21150992	Os01t0558700-01	2.08263	1.07293	2.61402	1.32947	0.753525	Conserved hypothetical protein.
1296	chr01:21151397-21155673	Os01t0558800-01	13.9792	9.60881	9.2117	11.6275	10.5662	Similar to oxidoreductase/ transition metal ion binding protein.	Protein of unknown function DUF3531 (IPR021920)
1297	chr01:21159011-21172927	Os01t0558850-00	89.8147	51.4647	53.0316	42.5201	42.8932	Similar to peptidase M16 family protein / insulinase family protein.	Peptidase M16, zinc-binding site (IPR001431), Peptidase M16, C-terminal (IPR007863), Peptidase M16, core (IPR011237), Metalloenzyme, LuxS/M16 peptidase-like, metal-binding (IPR011249), Peptidase M16, N-terminal (IPR011765)
1298	chr01:21175758-21180032	Os01t0559100-01	27.2248	30.8734	34.3756	34.3694	30.3587	Similar to Seryl-tRNA synthetase (EC 6.1.1.11) (Serine--tRNA ligase) (SerRS) (Fragment).	Aminoacyl-tRNA synthetase, class II (G/ H/ P/ S), conserved domain (IPR002314), Seryl-tRNA synthetase, class IIa (IPR002317), Aminoacyl-tRNA synthetase, class II (IPR006195), tRNA-binding arm (IPR010978), Seryl-tRNA synthetase, class IIa, N-terminal (IPR015866)
1299	chr01:21181274-21184431	Os01t0559200-01	14.2024	11.3329	14.1461	16.827	11.6799	Phosphorylated adapter RNA export protein, RNA-binding domain domain containing protein.	Phosphorylated adapter RNA export protein, RNA-binding domain (IPR019385)
1300	chr01:21195348-21203406	Os01t0559525-00	7.52725	11.3317	11.7891	7.27637	7.20867	Non-protein coding transcript.
1301	chr12:2544815-2545221	Os01t0559600-01	2.13977	4.71672	0.696304	0.455417	0.677424	Similar to C13 endopeptidase NP1 precursor.	Peptidase C13, legumain (IPR001096)
1302	chr01:21230361-21234920	Os01t0559600-02	50.5518	56.9138	170.083	99.2617	124.24	Similar to Asparaginyl endopeptidase.	Peptidase C13, legumain (IPR001096)
1303	chr01:21242599-21243915	Os01t0559750-01	218.43	122.224	315.768	139.801	115.088	Hypothetical gene.
1304	chr01:21261790-21262690	Os01t0559900-01	180.937	148.05	285.148	137.104	105.238	Non-protein coding transcript.
1305	chr01:21265613-21270856	Os01t0560000-02	48.0469	40.924	120.453	49.8071	155.914	Similar to cDNA clone:001-205-F05, full insert sequence.	Peptidase M20 (IPR002933), Peptidase M20, dimerisation (IPR011650), Amidohydrolase (IPR017439)
1306	chr01:21275586-21283466	Os01t0560200-01	31.3802	32.5339	44.6636	38.1026	50.4569	Similar to Vesicle transport v-SNARE 13 (AtVTI13) (Vesicle transport v-SNARE protein VTI13) (Vesicle soluble NSF attachment protein receptor 13).	Vesicle transport v-SNARE, N-terminal (IPR007705), t-SNARE (IPR010989)
1307	chr01:21342213-21342994	Os01t0561600-01	0	0.454075	0.491694	1.20567	0.159454	Cytochrome P450 family protein.	Cytochrome P450 (IPR001128), Cytochrome P450, E-class, group I (IPR002401), Cytochrome P450, conserved site (IPR017972)
1308	chr01:21352858-21360120	Os01t0562400-01	4.84385	11.4159	17.5569	10.2491	12.462	Peptidyl-prolyl cis-trans isomerase, FKBP-type, domain domain containing protein.	Peptidyl-prolyl cis-trans isomerase, FKBP-type, domain (IPR001179), Tetratricopeptide-like helical (IPR011990), Peptidyl-prolyl cis-trans isomerase, FKBP-type (IPR023566)
1309	chr01:21392264-21393387	Os01t0562600-01	0.633511	0.475924	0	1.06149	0.0501405	Protein of unknown function DUF247, plant domain containing protein.	Protein of unknown function DUF247, plant (IPR004158)
1310	chr01:21414930-21441600	Os01t0563000-01	1.37126	11.2763	4.13608	13.2643	4.17507	Hypothetical conserved gene.	Peptidyl-prolyl cis-trans isomerase, FKBP-type, domain (IPR001179), Peptidyl-prolyl cis-trans isomerase, FKBP-type (IPR023566)
1311	chr01:21447483-21450107	Os01t0563500-01	21.0314	17.4016	21.5007	20.96	14.9569	Hypothetical conserved gene.
1312	chr01:21532503-21537724	Os01t0564300-01	18.3624	12.5952	14.0788	14.4879	18.1095	Peptidyl-prolyl cis-trans isomerase, FKBP-type domain containing protein.	Peptidyl-prolyl cis-trans isomerase, FKBP-type, domain (IPR001179), Peptidyl-prolyl cis-trans isomerase, FKBP-type (IPR023566)
1313	chr11:13674017-13675417	Os01t0564400-01	1.44959	1.42558	1.54379	2.73379	2.71182	Conserved hypothetical protein.
1314	chr01:21623374-21628421	Os01t0565600-01	47.5456	42.9422	48.2358	40.7256	50.0356	Protein of unknown function DUF866, eukaryotic family protein.	Protein of unknown function DUF866, eukaryotic (IPR008584)
1315	chr01:21628641-21630765	Os01t0565800-00	1.02703	3.08629	2.00524	1.04893	2.4711	Protein of unknown function DUF538 family protein.	Protein of unknown function DUF538 (IPR007493)
1316	chr01:21631137-21633101	Os01t0565900-01	97.857	35.4604	70.1133	45.0712	43.3991	Similar to Protein transport protein Sec61 beta subunit.	Preprotein translocase Sec, Sec61-beta subunit (IPR005609), Preprotein translocase Sec, Sec61-beta subunit, eukarya (IPR016482)
1317	chr01:21636946-21643327	Os01t0566100-02	9.17686	8.64728	8.82476	9.60814	7.92793	Ortholog of Arabidopsis ELF3, Regulation of flowering time
1318	chr01:21661537-21662241	Os01t0566200-01	0	2.09461	0.850537	2.50275	1.01136	Hypothetical protein.
1319	chr01:21665634-21669316	Os01t0566500-01	0.871143	4.62416	1.62972	36.6905	37.3907	Similar to Dioxygenase RAMOSUS1.	Carotenoid oxygenase (IPR004294)
1320	chr01:21687465-21689866	Os01t0566800-00	3.2116	2.76923	2.45369	1.49287	0.884133	Hypothetical conserved gene.	Helix-loop-helix DNA-binding (IPR011598)
1321	chr01:21698511-21704248	Os01t0566900-01	208.447	158.842	167.418	148.957	191.355	Similar to 3'-5' exonuclease domain-containing protein-like.	3'-5' exonuclease (IPR002562), K Homology (IPR004087), K Homology, type 1 (IPR004088), Ribonuclease H-like (IPR012337), K Homology, type 1, subgroup (IPR018111)
1322	chr01:21713746-21715009	Os01t0567200-01	0	0	3.22137	0.0877616	0.0435281	Protein of unknown function DUF3778 domain containing protein.	Protein of unknown function DUF3778 (IPR022256)
1323	chr01:21715530-21716824	Os01t0567400-00	14.3295	9.55928	10.4917	10.3357	11.9765	Protein of unknown function DUF3511 domain containing protein.	Protein of unknown function DUF3511 (IPR021899)
1324	chr12:6926107-6926684	Os01t0568950-00	0	1.03391	0	0.549052	3.26706	Similar to barren inflorescence2.
1325	chr09:2227927-2229759	Os01t0569200-00	0.179026	0.107591	0.349543	0.599922	1.04854	Domain of unknown function DUF1618 domain containing protein.	Domain of unknown function DUF1618 (IPR011676)
1326	chr01:21878985-21884036	Os01t0570500-04	102.507	105.197	96.9262	91.6623	85.9412	Similar to predicted protein.	Protein kinase-like domain (IPR011009)
1327	chr01:21892543-21898060	Os01t0570700-01	46.2173	42.0215	50.7101	58.582	52.032	Carbamoyl-phosphate synthetase, large subunit, ATP-binding domain containing protein.	Carbamoyl-phosphate synthetase, large subunit, ATP-binding (IPR005479), Carbamoyl-phosphate synthase, large subunit, CPS-domain (IPR005483), Methylglyoxal synthase-like domain (IPR011607), ATP-grasp fold (IPR011761), ATP-grasp fold, subdomain 2 (IPR013816)
1328	chr01:21900005-21903128	Os01t0570800-01	5.78239	17.9493	7.15882	23.1581	11.0902	IQ calmodulin-binding region domain containing protein.	IQ motif, EF-hand binding site (IPR000048)
1329	chr01:21917809-21921763	Os01t0571000-01	33.5592	21.0229	30.1252	19.4572	21.0625	Mitochondrial carrier protein domain containing protein.	Mitochondrial carrier protein (IPR002067), Mitochondrial substrate/solute carrier (IPR018108), Mitochondrial carrier domain (IPR023395)
1330	chr01:21922011-21923968	Os01t0571100-01	1.51727	1.36784	4.99908	1.27117	1.86135	Similar to gibberellin responsive1.
1331	chr01:21933245-21937393	Os01t0571200-01	12.8086	15.264	13.783	10.7617	9.44644	Similar to Ribosomal protein L34.	Ribosomal protein L34 (IPR000271), Ribosomal protein L34, conserved site (IPR020939)
1332	chr01:21939109-21941768	Os01t0571300-01	7.35633	2.33567	0.271	3.49955	1.75768	Similar to Heat shock transcription factor 31 (Fragment).	Heat shock factor (HSF)-type, DNA-binding (IPR000232), Winged helix-turn-helix transcription repressor DNA-binding (IPR011991)
1333	chr01:21944803-21945385	Os01t0571500-00	0	0.461031	0	1.22414	0.121414	Hypothetical conserved gene.	Lateral organ boundaries, LOB (IPR004883)
1334	chr01:21955709-21963392	Os01t0571700-01	25.5916	30.7722	22.9967	9.9008	16.2432	Conserved hypothetical protein.
1335	chr01:21964589-21965134	Os01t0571766-00	15.293	9.19241	10.3678	11.1192	13.7179	Conserved hypothetical protein.
1336	chr01:21973463-21981892	Os01t0572100-01	9.76106	7.57291	6.61842	7.98696	5.89387	Zinc finger, CCCH-type domain containing protein.	Zinc finger, CCCH-type (IPR000571)
1337	chr01:21992666-21997282	Os01t0572300-01	95.2224	56.9981	36.7116	41.6985	23.8074	Zinc finger, C2H2-type domain containing protein.	Zinc finger, C2H2 (IPR007087), Zinc finger, C2H2-type/integrase, DNA-binding (IPR013087), Zinc finger, C2H2-like (IPR015880)
1338	chr01:22021526-22027321	Os01t0572700-01	35.3735	28.3889	29.3529	26.8824	20.3679	Conserved hypothetical protein.
1339	chr01:22074413-22091193	Os01t0574500-01	5.27186	4.85987	6.18075	6.0928	8.81283	ATPase, AAA-type, core domain containing protein.	Peptidase M41 (IPR000642), ATPase, AAA+ type, core (IPR003593), ATPase, AAA-type, core (IPR003959), ATPase, AAA-type, conserved site (IPR003960), Peptidase M41, FtsH (IPR005936)
1340	chr01:22098221-22099800	Os01t0574800-01	29.137	30.6916	47.8902	52.2435	67.8247	Harpin-induced 1 domain containing protein.	Late embryogenesis abundant protein, LEA-14 (IPR004864)
1341	chr01:22120353-22128730	Os01t0575000-02	103.217	78.1308	98.0556	86.9693	109.459	Root hair defective 3 GTP-binding family protein.	Root hair defective 3 GTP-binding (IPR008803)
1342	chr01:22137880-22142429	Os01t0575200-01	5.64975	9.65624	22.2958	7.12446	16.5713	Helix-loop-helix DNA-binding domain containing protein.	Helix-loop-helix DNA-binding (IPR011598)
1343	chr01:22163099-22180466	Os01t0575500-01	29.9746	25.6329	28.4124	26.693	26.5397	Similar to predicted protein.	DENN (IPR001194), WD40 repeat (IPR001680), dDENN (IPR005112), uDENN (IPR005113), WD40 repeat-like-containing domain (IPR011046), WD40/YVTN repeat-like-containing domain (IPR015943), WD40-repeat-containing domain (IPR017986), WD40 repeat, conserved site (IPR019775), WD40 repeat, subgroup (IPR019781), WD40 repeat 2 (IPR019782), G-protein beta WD-40 repeat (IPR020472)
1344	chr01:29213534-29214402	Os01t0576050-00	10.5769	14.6817	15.9801	6.75175	6.21871	Hypothetical conserved gene.
1345	chr01:22324906-22325959	Os01t0576100-00	0.252704	0.303765	0.493396	1.77444	0.560022	Helix-loop-helix DNA-binding domain containing protein.	Helix-loop-helix DNA-binding (IPR011598)
1346	chr01:22337378-22341537	Os01t0577600-01	14.7585	16.4212	31.8433	24.4546	24.5469	Similar to predicted protein.	Protein kinase, catalytic domain (IPR000719), Serine-threonine/tyrosine-protein kinase (IPR001245), Leucine-rich repeat (IPR001611), Protein kinase-like domain (IPR011009)
1347	chr01:22353342-22358455	Os01t0578000-03	12.8279	13.3449	10.7024	10.6982	14.2103	Splicing variant of DNA repair protein RAD51C	P-loop containing nucleoside triphosphate hydrolase (IPR027417)
1348	chr01:22375481-22377717	Os01t0578500-01	4.97036	4.8603	3.70086	5.64602	4.18726	F-box protein, Indica-Japonica hybrid male sterility	F-box domain, cyclin-like (IPR001810), FBD (IPR006566)
1349	chr01:22379038-22383163	Os01t0578700-01	16.4305	13.9849	15.2451	14.2207	20.7147	Similar to SaM+.
1350	chr01:22427811-22430870	Os01t0579600-02	6.73143	10.6318	16.5323	12.6085	17.4201	Similar to Isoform 2 of Calcineurin B-like protein 9.
1351	chr01:22435979-22438435	Os01t0579800-01	21.9717	19.3582	25.8369	26.6963	22.1326	Conserved hypothetical protein.
1352	chr01:22439032-22441995	Os01t0579900-01	30.4362	33.6488	51.7472	22.8291	37.4519	Esterase/lipase/thioesterase domain containing protein.
1353	chr01:22446186-22449811	Os01t0580000-02	13.8834	11.4643	15.0792	9.51828	16.0815	Similar to esterase.
1354	chr01:22450462-22456566	Os01t0580100-02	7.3023	6.32829	7.076	5.92538	6.08688	Similar to Dolichyl-phosphate-mannose--glycolipid alpha-mannosyltransferase-like protein.	GPI mannosyltransferase (IPR005599)
1355	chr01:22466523-22474364	Os01t0580300-01	33.3079	18.7559	34.4047	19.8937	45.6678	Conserved hypothetical protein.
1356	chr01:22489474-22491011	Os01t0580500-01	3.34708	0.92197	0.544589	0.979215	1.72193	ACC oxidase, Ethylene biosynthesis	Isopenicillin N synthase-like (IPR027443), Non-haem dioxygenase N-terminal domain (IPR026992), Oxoglutarate/iron-dependent dioxygenase (IPR005123)
1357	chr01:22494358-22500462	Os01t0580800-01	18.6866	12.6487	28.4403	15.4474	21.5625	Similar to submergence induced protein SI397.
1358	chr01:22534917-22542149	Os01t0581400-01	8.8185	2.65881	4.05471	2.54535	5.37404	Serine/threonine protein kinase-related domain containing protein.	Protein kinase, catalytic domain (IPR000719), UspA (IPR006016), Serine/threonine-protein kinase, active site (IPR008271), Protein kinase-like domain (IPR011009), Rossmann-like alpha/beta/alpha sandwich fold (IPR014729), Serine/threonine-protein kinase-like domain (IPR017442)
1359	chr01:22555230-22561685	Os01t0581900-01	9.34445	6.34167	6.58119	7.28411	6.71658	Conserved hypothetical protein.
1360	chr01:22591059-22596165	Os01t0582400-01	19.1052	18.2932	17.4276	22.762	17.4391	Similar to Multidomain cyclophilin type peptidyl-prolyl cis-trans isomerase.	Peptidyl-prolyl cis-trans isomerase, cyclophilin-type (IPR002130), Cyclophilin-like (IPR015891), Peptidyl-prolyl cis-trans isomerase, cyclophilin-type, conserved site (IPR020892)
1361	chr01:22604410-22606724	Os01t0582600-01	87.3992	65.3127	61.3104	59.7543	51.7737	Phospholipase A2, active site domain containing protein.
1362	chr01:22617327-22624130	Os01t0583100-01	132.919	34.1183	54.1662	50.6779	56.1211	Similar to Protein phosphatase 2C.	Protein phosphatase 2C, manganese/magnesium aspartate binding site (IPR000222), Protein phosphatase 2C-like (IPR001932), Protein phosphatase 2C (IPR015655)
1363	chr01:22625023-22628054	Os01t0583200-02	17.5028	20.5718	14.924	27.0462	16.5885	Zinc finger, C2H2, LYAR-type domain containing protein.	Zinc finger, C2H2, LYAR-type (IPR014898), Zinc finger, C2H2-like (IPR015880)
1364	chr01:22632819-22634910	Os01t0583300-01	0	1.3391	2.17483	0.284448	2.39798	Zinc finger, C2H2, LYAR-type domain containing protein.	Zinc finger, C2H2, LYAR-type (IPR014898), F-box domain, Skp2-like (IPR022364)
1365	chr01:22658090-22662244	Os01t0583900-00	0.315115	1.76752	1.12799	1.33783	1.36346	Similar to Translation initiation factor.	Translation initiation factor IF- 2 (IPR015760)
1366	chr01:22675850-22679018	Os01t0584032-00	5.95333	8.1312	12.5363	19.0779	12.3366	Similar to skin secretory protein xP2.
1367	chr01:22683499-22688048	Os01t0584250-01	5.10908	2.71856	6.18497	3.27799	3.8415	Hypothetical gene.
1368	chr01:22691510-22692668	Os01t0584300-01	37.5354	25.9516	37.3881	50.6944	51.0111	Conserved hypothetical protein.
1369	chr01:22709414-22728593	Os01t0584800-01	11.235	13.7597	12.3514	16.5768	12.8735	Similar to binding.
1370	chr01:22732028-22733259	Os01t0584900-01	0.176794	1.80632	0	0.677107	0	WRKY transcription factor 28-like (WRKY5) (WRKY transcription factor 77).	DNA-binding WRKY (IPR003657)
1371	chr01:22742182-22747244	Os01t0585100-01	41.8514	15.6659	25.2933	28.2206	34.3592	Similar to Integral membrane protein.	Protein of unknown function DUF2838 (IPR021261)
1372	chr01:22754393-22755514	Os01t0585300-01	24.902	4.81056	39.5908	14.3059	29.789	Protein of unknown function DUF1118 family protein.	Protein of unknown function DUF1118 (IPR009500)
1373	chr01:22756004-22759028	Os01t0585400-01	0.811448	2.13888	6.09491	4.40733	6.98655	Similar to DDB1A (DAMAGED DNA BINDING PROTEIN 1A); DNA binding / protein binding.
1374	chr01:22767856-22772675	Os01t0585600-01	33.4905	24.2145	46.9526	33.9243	38.3257	Protein of unknown function DUF632 domain containing protein.	Domain of unknown function DUF632 (IPR006867), Domain of unknown function DUF630 (IPR006868)
1375	chr01:22775047-22782832	Os01t0585700-01	43.7889	34.8044	36.6617	38.4421	37.0247	SIT4 phosphatase-associated protein family protein.	SIT4 phosphatase-associated protein family (IPR007587)
1376	chr01:22820185-22823161	Os01t0586600-01	24.7392	28.8293	28.4896	20.3977	25.8014	Similar to AKIN gamma.	Cystathionine beta-synthase, core (IPR000644)
1377	chr01:22855398-22859748	Os01t0587000-01	99.1161	63.2493	109.2	69.039	98.0477	Similar to Vacuolar ATP synthase subunit d (EC 3.6.3.14) (V-ATPase d subunit) (Vacuolar proton pump d subunit) (V-ATPase 41 KDa accessory protein) (DVA41).	ATPase, V0/A0 complex, subunit C/D (IPR002843), ATPase, V0 complex, subunit D (IPR016727)
1378	chr01:22867985-22872336	Os01t0587300-00	8.89912	3.84718	19.5386	13.7736	31.3584	Similar to C2 domain-containing protein.	C2 calcium-dependent membrane targeting (IPR000008), C2 calcium/lipid-binding domain, CaLB (IPR008973), Phosphoribosyltransferase C-terminal (IPR013583), C2 membrane targeting protein (IPR018029)
1379	chr01:22895697-22895917	Os01t0587400-01	0	6.41218	0	11.3505	3.37239	Serine/threonine protein kinase-related domain containing protein.	Protein kinase, catalytic domain (IPR000719), S-locus glycoprotein (IPR000858), Bulb-type lectin domain (IPR001480), Apple-like (IPR003609), Serine/threonine-protein kinase, active site (IPR008271), Protein kinase-like domain (IPR011009), PAN-2 domain (IPR013227), Protein kinase, ATP binding site (IPR017441), Serine/threonine-protein kinase-like domain (IPR017442), S-receptor-like serine/threonin…
1380	chr01:22901001-22906532	Os01t0588000-01	0.424469	0.0850343	2.34816	0.45157	1.97093	Heat shock protein Hsp20 domain containing protein.	Heat shock protein Hsp20 (IPR002068), HSP20-like chaperone (IPR008978)
1381	chr01:22907452-22910764	Os01t0588200-01	29.4839	16.0917	47.7107	24.8921	31.7453	Voltage-dependent anion channel.	Porin, eukaryotic type (IPR001925)
1382	chr01:22914482-22915984	Os01t0588400-01	2.74606	1.06789	0.473081	1.8044	1.84102	Band 7 protein family protein.	Band 7 protein (IPR001107), Stomatin (IPR001972)
1383	chr01:22918270-22923966	Os01t0588500-01	67.4342	58.8755	41.8162	66.2671	50.2808	Similar to Avr9/Cf-9 induced kinase 1.	Protein kinase, catalytic domain (IPR000719), Serine/threonine-protein kinase, active site (IPR008271), Protein kinase-like domain (IPR011009), Protein kinase, ATP binding site (IPR017441), Serine/threonine-protein kinase-like domain (IPR017442)
1384	chr01:22931897-22937353	Os01t0588700-01	35.5608	29.1035	31.1394	27.3746	32.3884	Protein of unknown function DUF572 family protein.	CWC16 protein (IPR007590)
1385	chr01:22948113-22952142	Os01t0588800-01	25.3407	20.4082	24.1737	26.5682	30.9707	Protein of unknown function DUF185 family protein.	Protein of unknown function DUF185 (IPR003788)
1386	chr01:22954633-22959136	Os01t0588900-01	38.9483	5.83891	3.15227	10.5946	2.92989	Cytokinin-activating enzyme, Bioactive cytokinin synthesis	Cytokinin riboside 5'-monophosphate phosphoribohydrolase LOG (IPR005269)
1387	chr01:22979958-22985862	Os01t0589100-01	0	1.85988	4.53016	1.48152	1.46911	Conserved hypothetical protein.
1388	chr01:22986569-22987894	Os01t0589200-00	3.3316	2.78099	3.6138	3.5444	2.22669	Similar to Embryo-abundant protein EMB-like.
1389	chr01:22988205-22994275	Os01t0589400-01	15.8484	13.4707	19.2681	13.7334	18.7573	Pentatricopeptide repeat domain containing protein.	Pentatricopeptide repeat (IPR002885)
1390	chr01:22995835-22998505	Os01t0589500-01	48.7339	50.8338	49.9762	42.8332	48.5111	Uncharacterised conserved protein UCP009193 domain containing protein.	Uncharacterised conserved protein UCP009193 (IPR016549)
1391	chr01:23000012-23002467	Os01t0589700-01	50.6619	29.4298	32.9352	31.041	27.2555	Conserved hypothetical protein.
1392	chr01:23003281-23008988	Os01t0589900-00	1.56974	2.2866	0.933845	3.07134	0.72092	Pentatricopeptide repeat domain containing protein.	Pentatricopeptide repeat (IPR002885), Tetratricopeptide-like helical (IPR011990)
1393	chr01:23013906-23026119	Os01t0590200-01	50.8614	44.0896	51.3844	69.0208	50.9386	Conserved hypothetical protein.
1394	chr01:23030329-23030704	Os01t0590300-01	3.3579	1.51412	1.63905	2.68022	1.06307	Hypothetical protein.
1395	chr01:23073677-23080814	Os01t0590700-01	19.0386	15.6449	13.3739	16.1144	13.3006	Peptidase M41 domain containing protein.	Peptidase M41 (IPR000642)
1396	chr01:23090723-23095368	Os01t0590900-01	17.0985	16.8382	19.9938	15.8829	14.9952	Similar to Serine/threonine-protein kinase AFC3.	Protein kinase, catalytic domain (IPR000719), Serine/threonine-protein kinase, catalytic domain (IPR002290), Serine/threonine-protein kinase, active site (IPR008271), Protein kinase-like domain (IPR011009), Serine/threonine-protein kinase-like domain (IPR017442)
1397	chr01:23097177-23106305	Os01t0591000-01	15.91	6.83673	6.92096	12.181	8.40358	Aldehyde/histidinol dehydrogenase domain containing protein.	Aldehyde dehydrogenase domain (IPR015590), Aldehyde dehydrogenase, conserved site (IPR016160), Aldehyde/histidinol dehydrogenase (IPR016161), Aldehyde dehydrogenase, N-terminal (IPR016162), Aldehyde dehydrogenase, C-terminal (IPR016163)
1398	chr01:23174821-23186965	Os01t0592900-01	8.53828	12.2609	8.14693	14.2386	7.26906	Similar to regulator of telomere elongation helicase 1.
1399	chr01:23189112-23213847	Os01t0593000-00	14.4174	10.9316	11.3592	11.3932	10.296	Similar to predicted protein.
1400	chr01:23214084-23215252	Os01t0593100-00	0	0.199687	0	1.16647	1.05189	Similar to ZCW7.
1401	chr01:23224221-23226650	Os01t0593200-01	49.9958	27.2154	73.92	67.7057	172.127	Protein of unknown function DUF581 family protein.	Protein of unknown function DUF581 (IPR007650)
1402	chr01:23234794-23237668	Os01t0593500-00	18.4693	18.2584	14.764	23.0655	12.7536	Ribosomal protein L25 family protein.	Ribosomal protein L25/Gln-tRNA synthetase, anti-codon-binding domain (IPR011035), Ribosomal protein L25, short-form (IPR020055), Ribosomal protein L25/Gln-tRNA synthetase, beta-barrel domain (IPR020056), Ribosomal protein L25, beta domain (IPR020057)
1403	chr01:23239814-23243957	Os01t0593600-01	29.1268	21.0511	25.4931	26.2448	25.9148	Similar to Protein SYS1.	Integral membrane protein SYS1-related (IPR019185)
1404	chr01:23285137-23287268	Os01t0594300-02	15.3555	0.545509	0.369225	2.29338	1.41291	Pistil-specific extensin-like protein family protein.	Leucine-rich repeat (IPR001611)
1405	chr01:23291790-23292913	Os01t0594500-01	5.1845	0.727044	0	0.220624	0.164135	Conserved hypothetical protein.
1406	chr01:23301544-23302835	Os01t0594800-00	1.32611	1.50542	14.6721	6.63069	5.36451	Similar to D-amino acid oxidase.	FAD dependent oxidoreductase (IPR006076)
1407	chr01:23316068-23323002	Os01t0595100-01	40.9942	30.4037	31.5632	31.7021	26.3961	Hypothetical conserved gene.	CASC3/Barentsz eIF4AIII binding (IPR018545)
1408	chr01:23328805-23331760	Os01t0595300-01	14.9425	10.4501	11.8764	10.9512	9.0007	MULE transposase, conserved domain domain containing protein.	Zinc finger, CCHC-type (IPR001878), Transposase, MuDR, plant (IPR004332), Zinc finger, PMZ-type (IPR006564), Zinc finger, SWIM-type (IPR007527), MULE transposase domain (IPR018289)
1409	chr01:23332547-23337427	Os01t0595400-01	10.3512	4.61758	8.23358	7.21725	7.36362	Protein of unknown function DUF538 family protein.	Protein of unknown function DUF538 (IPR007493)
1410	chr01:23347701-23349809	Os01t0595725-00	4.80465	3.95128	3.86757	4.78844	4.88351	Hypothetical protein.
1411	chr01:23356993-23359256	Os01t0595900-01	0.803922	1.15953	0.706335	1.59071	0.229061	Cyclin-like F-box domain containing protein.	F-box domain, cyclin-like (IPR001810), FBD-like (IPR006566), FBD (IPR013596), F-box domain, Skp2-like (IPR022364)
1412	chr01:23363753-23366014	Os01t0596100-01	4.00668	4.76566	5.7857	6.26035	3.46186	Cyclin-like F-box domain containing protein.	F-box domain, cyclin-like (IPR001810), FBD-like (IPR006566), FBD (IPR013596), F-box domain, Skp2-like (IPR022364)
1413	chr01:23376610-23378935	Os01t0596300-01	5.67842	7.66595	3.45463	8.16819	4.76787	Cyclin-like F-box domain containing protein.	F-box domain, cyclin-like (IPR001810), FBD (IPR013596), F-box domain, Skp2-like (IPR022364)
1414	chr12:3058765-3059277	Os01t0596425-00	0	0	0.458773	0.15001	1.48778	Hypothetical protein.
1415	chr01:23409546-23411162	Os01t0596700-01	0	0	2.43865	0	0	FBD domain containing protein.	FBD (IPR013596)
1416	chr01:23447187-23448744	Os01t0597600-01	2.04577	0.323545	0	4.02052	0	Amino acid transporter, transmembrane domain containing protein.	Amino acid transporter, transmembrane (IPR013057)
1417	chr01:23455900-23457954	Os01t0597800-01	0.94544	0.804926	0	2.06183	3.11786	UDP-glucuronosyl/UDP-glucosyltransferase family protein.	UDP-glucuronosyl/UDP-glucosyltransferase (IPR002213)
1418	chr01:23509929-23512329	Os01t0598400-01	5.67264	3.74054	3.69188	4.65168	2.74372	Cyclin-like F-box domain containing protein.	F-box domain, cyclin-like (IPR001810), FBD (IPR013596), F-box domain, Skp2-like (IPR022364)
1419	chr01:23514829-23516988	Os01t0598600-01	250.151	168.84	363.434	200.263	402.891	Peptidase A1 domain containing protein.	Peptidase A1 (IPR001461), Peptidase aspartic, catalytic (IPR009007), Peptidase aspartic (IPR021109)
1420	chr01:23541701-23544337	Os01t0599550-00	2.89369	2.75883	6.38824	5.15019	9.19379	Hypothetical gene.
1421	chr01:23554202-23557644	Os01t0600000-01	198.004	133.158	200.869	162.686	192.51	Similar to Copia-like retroelement pol polyprotein.	ATPase, F0 complex, subunit G, mitochondrial (IPR006808)
1422	chr01:23569731-23576705	Os01t0600200-01	50.6209	32.8902	42.9398	34.8113	42.6359	Ser/Thr specific protein phosphatase 2A B regulatory subunit beta isoform.	Protein phosphatase 2A, regulatory subunit PR55 (IPR000009), WD40 repeat (IPR001680), WD40 repeat-like-containing domain (IPR011046), WD40/YVTN repeat-like-containing domain (IPR015943), Protein phosphatase 2A, regulatory subunit PR55, conserved site (IPR018067), WD40 repeat, conserved site (IPR019775), WD40 repeat, subgroup (IPR019781)
1423	chr01:23577244-23580564	Os01t0600300-02	95.0737	73.4431	49.3629	88.8547	54.0595	Conserved hypothetical protein.
1424	chr01:23581166-23586114	Os01t0600400-01	6.8602	7.1523	6.96775	7.87946	6.67906	Pentatricopeptide repeat domain containing protein.	Pentatricopeptide repeat (IPR002885), Tetratricopeptide-like helical (IPR011990)
1425	chr01:23607324-23608556	Os01t0600900-02	301.812	52.7767	1788.5	313.52	1475.45	Chlorophyll a-b binding protein 2, chloroplast precursor (LHCII type I CAB-2) (LHCP).	Chlorophyll A-B binding protein, plant (IPR001344), Chlorophyll A-B binding protein (IPR022796), Chlorophyll a/b binding protein domain (IPR023329)
1426	chr01:23622965-23627216	Os01t0601200-01	1.15692	1.99891	2.0022	2.90269	4.76249	Similar to Protein kinase family protein.	Protein kinase, catalytic domain (IPR000719), Serine/threonine-protein kinase, active site (IPR008271), Protein kinase-like domain (IPR011009), Protein kinase, ATP binding site (IPR017441), Serine/threonine-protein kinase-like domain (IPR017442)
1427	chr01:23628817-23633940	Os01t0601625-00	1.16236	1.72691	1.41841	1.63836	1.9626	Leucine rich repeat, N-terminal domain containing protein.	Leucine-rich repeat (IPR001611), Leucine-rich repeat-containing N-terminal, type 2 (IPR013210)
1428	chr01:23637978-23641002	Os01t0601675-01	0.939256	1.00351	0.815052	1.43219	1.35463	Leucine-rich repeat, N-terminal domain containing protein.	Leucine-rich repeat (IPR001611), Leucine-rich repeat-containing N-terminal, type 2 (IPR013210)
1429	chr01:23644794-23651594	Os01t0601700-01	3.08445	4.13998	9.08831	5.97484	8.54658	Leucine-rich repeat domain containing protein.	Leucine-rich repeat (IPR001611), Leucine-rich repeat, typical subtype (IPR003591)
1430	chr01:23673077-23675909	Os01t0602433-00	1.58213	0.950821	1.02969	1.37453	2.86617	Hypothetical protein.
1431	chr01:23682300-23685501	Os01t0602466-00	1.37215	0.824631	1.96466	0.700665	3.06981	Hypothetical protein.
1432	chr01:23727656-23733176	Os01t0602800-01	45.2369	35.988	50.6213	35.9779	17.2418	Serine/threonine protein kinase-related domain containing protein.	Protein kinase, catalytic domain (IPR000719), Serine-threonine/tyrosine-protein kinase (IPR001245), Tyrosine-protein kinase, active site (IPR008266), Protein kinase-like domain (IPR011009), Rossmann-like alpha/beta/alpha sandwich fold (IPR014729)
1433	chr01:23740815-23745024	Os01t0603000-01	114.053	97.1932	109.205	124.858	81.101	Similar to Nuclear RNA binding protein A.	Hyaluronan/mRNA-binding protein (IPR006861), Stm1, N-terminal (IPR019084)
1434	chr01:23749632-23751698	Os01t0603100-01	4.12191	2.15443	2.93457	3.16693	2.08764	NB-ARC domain containing protein.	Disease resistance protein (IPR000767), NB-ARC (IPR002182)
1435	chr01:23760362-23762473	Os01t0603300-01	41.3927	18.3503	10.181	10.9801	9.05398	Similar to MCB2 protein.	SANT domain, DNA binding (IPR001005), Zinc finger, CCHC-type (IPR001878), Myb-like DNA-binding domain, SHAQKYF class (IPR006447), Homeodomain-like (IPR009057), Homeodomain-related (IPR012287), Myb, DNA-binding (IPR014778), Transcription regulator HTH, Myb-type, DNA-binding (IPR017930)
1436	chr01:23770332-23773028	Os01t0603500-00	1.25908	2.56232	4.11122	3.63227	2.87379	Similar to Cf2/Cf5-like disease resistance protein (Fragment).	Leucine-rich repeat (IPR001611)
1437	chr01:23775935-23780803	Os01t0603700-01	2.94709	2.42356	2.36426	2.3376	2.32078	Hypothetical gene.
1438	chr01:23782341-23785938	Os01t0604100-01	3.88325	3.73422	0.525802	1.12439	2.67601	Conserved hypothetical protein.
1439	chr01:23810401-23811622	Os01t0604500-01	4.4378	5.24814	9.64294	3.70077	4.35083	EF-Hand type domain containing protein.	Calcium-binding EF-hand (IPR002048), EF-hand-like domain (IPR011992), EF-Hand 1, calcium-binding site (IPR018247), EF-hand (IPR018248), EF-HAND 2 (IPR018249)
1440	chr01:23812674-23819314	Os01t0604600-01	10.5501	8.48432	13.8948	10.3946	15.1698	Carbohydrate kinase, FGGY family protein.
1441	chr01:23829756-23843122	Os01t0605000-01	0	0.153531	0.99449	0.535364	3.11248	Hypothetical protein.
1442	chr01:23843288-23850522	Os01t0605300-01	2.63368	10.6099	3.35719	8.61242	1.37266	Similar to Likely ubiquitin-conjugating enzyme e2.	Ubiquitin-conjugating enzyme, E2 (IPR000608), Ubiquitin-conjugating enzyme/RWD-like (IPR016135), Ubiquitin-conjugating enzyme, active site (IPR023313)
1443	chr01:23850744-23854788	Os01t0605500-00	6.1319	26.167	9.90988	35.8167	1.74553	Kinesin, motor region domain containing protein.	Kinesin, motor domain (IPR001752), Kinesin, motor region, conserved site (IPR019821)
1444	chr01:23856757-23861981	Os01t0605650-01	13.4607	15.0814	14.2104	14.6536	12.704	Zinc finger, C3HC-like domain containing protein.	Zinc finger, C3HC-like (IPR012935)
1445	chr01:23864692-23867095	Os01t0605700-01	0	0	0.21344	2.09345	0.761394	MtN3 and saliva related transmembrane protein family protein.	RAG1-activating protein-1-related (IPR004316)
1446	chr01:23877493-23880578	Os01t0606000-00	9.95888	0	0.684662	0.761029	10.9684	MtN3 and saliva related transmembrane protein family protein.	RAG1-activating protein-1-related (IPR004316)
1447	chr01:23881857-23884444	Os01t0606050-00	8.74734	12.9755	12.6186	18.7233	16.8718	Similar to T15D22.3.
1448	chr01:23886712-23888295	Os01t0606133-00	33.7011	12.9522	13.6138	7.58625	5.68586	Hypothetical conserved gene.	Six-bladed beta-propeller, TolB-like (IPR011042)
1449	chr01:23890040-23890796	Os01t0606200-00	40.2446	2.03271	80.227	0.215892	2.78374	Conserved hypothetical protein.
1450	chr06:14193823-14195473	Os01t0606400-01	10.1006	12.4282	6.8788	10.0822	10.0736	Hypothetical protein.
1451	chr01:23911401-23913400	Os01t0606900-01	5.43699	18.7203	13.2694	68.6854	69.8555	Heat shock protein DnaJ, N-terminal domain containing protein.	Heat shock protein DnaJ, N-terminal (IPR001623), Heat shock protein DnaJ (IPR003095), Heat shock protein DnaJ, conserved site (IPR018253)
1452	chr01:23913961-23914876	Os01t0607000-01	1.63634	1.47519	1.99681	3.3947	15.4766	Glutelin family protein.
1453	chr01:23915459-23921476	Os01t0607100-00	1.15854	1.2004	0.858003	2.28019	2.1609	Bifunctional inhibitor/plant lipid transfer protein/seed storage domain containing protein.	Bifunctional inhibitor/plant lipid transfer protein/seed storage (IPR016140)
1454	chr01:23923717-23933433	Os01t0607200-01	7.57262	18.6694	10.332	19.4736	10.6694	Amino acid permease subfamily protein.	Amino acid/polyamine transporter I (IPR002293), Amino acid permease subfamily (IPR004756), Amino acid permease, conserved site (IPR004840), Amino acid permease domain (IPR004841)
1455	chr01:23934258-23937216	Os01t0607300-01	6.32199	11.3985	7.9781	15.6003	4.63755	Small ubiquitin-related modifier, SUMO domain containing protein.	Small ubiquitin-related modifier, SUMO (IPR022617)
1456	chr01:23938353-23949935	Os01t0607600-00	17.5825	15.8808	38.6204	22.4891	20.874	WD40 repeat domain containing protein.	WD40 repeat (IPR001680), LisH dimerisation motif (IPR006594), Sequence-specific single-strand DNA-binding protein (IPR008116), WD40 repeat-like-containing domain (IPR011046), LisH dimerisation motif, subgroup (IPR013720), WD40/YVTN repeat-like-containing domain (IPR015943), WD40-repeat-containing domain (IPR017986), WD40 repeat, conserved site (IPR019775), WD40 repeat, subgroup (IPR019781), WD40 …
1457	chr01:23970026-23972212	Os01t0607800-01	0.367732	1.14918	1.22057	1.38483	1.04778	Pentatricopeptide repeat domain containing protein.	Pentatricopeptide repeat (IPR002885), Tetratricopeptide-like helical (IPR011990)
1458	chr01:23975954-23982219	Os01t0607900-01	30.4577	38.8758	87.2018	46.3819	65.1598	Serine/threonine protein kinase-related domain containing protein.	Protein kinase, catalytic domain (IPR000719), Leucine-rich repeat (IPR001611), Protein kinase-like domain (IPR011009), Leucine-rich repeat-containing N-terminal, type 2 (IPR013210), Serine/threonine-protein kinase-like domain (IPR017442)
1459	chr01:24023394-24027468	Os01t0608400-00	0.369974	0.158815	0.877153	0.826511	1.38882	Hypothetical conserved gene.
1460	chr01:24046297-24048738	Os01t0608900-01	2.05552	4.74912	2.93709	3.96943	3.15206	Hypothetical gene.
1461	chr06:14332215-14333846	Os01t0609200-00	0.519808	2.49936	0.76118	0.746592	0.905107	Similar to Pleiotropic drug resistance protein 3.	ABC transporter-like (IPR003439), ATPase, AAA+ type, core (IPR003593), ABC-2 type transporter (IPR013525), Plant PDR ABC transporter associated (IPR013581)
1462	chr01:24075064-24082169	Os01t0609300-01	12.0738	8.07655	6.9085	13.7684	1.07107	Similar to Pleiotropic drug resistance protein 3.	ABC transporter-like (IPR003439), ATPase, AAA+ type, core (IPR003593), ABC-2 type transporter (IPR013525), Plant PDR ABC transporter associated (IPR013581)
1463	chr08:18136903-18137361	Os01t0609501-00	1.13769	1.70975	0	2.54226	0.180089	Hypothetical protein.
1464	chr01:24102398-24104307	Os01t0609700-01	0.81059	0.5954	0.3517	1.6959	0.826897	Conserved hypothetical protein.
1465	chr01:24107081-24115477	Os01t0609900-01	5.99732	3.45075	1.66253	2.03416	1.57995	Similar to Pleiotropic drug resistance protein 4.	ABC transporter-like (IPR003439)
1466	chr01:13522463-13531768	Os01t0609900-02	0.50239	0.805165	1.14438	1.49653	1.37844	Similar to PDR-like ABC transporter (PDR4 ABC transporter).	ABC transporter-like (IPR003439), ATPase, AAA+ type, core (IPR003593), ABC-2 type transporter (IPR013525), Plant PDR ABC transporter associated (IPR013581)
1467	chr04:22830968-22831761	Os01t0610050-00	6.66154	7.71096	6.50322	8.89845	8.27964	Non-protein coding transcript.
1468	chr01:24126555-24129665	Os01t0610100-01	100.4	62.8585	117.102	78.7962	109.26	Similar to Clone ZZZ51 mRNA sequence.	ATPase, V0 complex, proteolipid subunit C (IPR000245), ATPase, F0/V0 complex, subunit C (IPR002379)
1469	chr01:24136632-24144425	Os01t0610300-01	29.4136	25.7747	25.0608	29.2105	23.563	Bromo adjacent region domain containing protein.	Bromo adjacent homology (BAH) domain (IPR001025), Nucleotide-binding, alpha-beta plait (IPR012677)
1470	chr01:24145750-24149031	Os01t0610400-01	44.3334	21.3576	43.6709	26.789	32.2738	Acyl-CoA N-acyltransferase domain containing protein.	GCN5-related N-acetyltransferase (GNAT) domain (IPR000182), Acyl-CoA N-acyltransferase (IPR016181)
1471	chr01:24150985-24154267	Os01t0610500-02	75.7668	29.8741	55.4625	37.2459	53.7788	Similar to Yip1 domain family member 1.	Yip1 domain (IPR006977)
1472	chr01:24155376-24162633	Os01t0610600-01	27.1039	21.4206	24.0108	16.4922	17.7272	Endonuclease/exonuclease/phosphatase domain containing protein.	Endonuclease/exonuclease/phosphatase (IPR005135)
1473	chr01:24163350-24166295	Os01t0610700-01	17.3788	13.2811	14.976	14.2084	14.6039	Zinc finger, RING/FYVE/PHD-type domain containing protein.	Zinc finger, RING-CH-type (IPR011016), Zinc finger, RING/FYVE/PHD-type (IPR013083)
1474	chr01:24168118-24171835	Os01t0610800-01	9.10049	11.3035	10.9219	10.0498	11.0293	Thrombospondin, type 1 repeat domain containing protein.	Thrombospondin, type 1 repeat (IPR000884)
1475	chr01:24180995-24184124	Os01t0611000-01	772.347	87.6613	221.756	169.99	349.39	Protein of unknown function DUF642 domain containing protein.	Protein of unknown function DUF642 (IPR006946), Galactose-binding domain-like (IPR008979)
1476	chr01:24187210-24190023	Os01t0611100-01	91.5641	45.2607	87.5367	77.7261	80.9179	Similar to GTP-binding nuclear protein Ran-2.	Small GTPase superfamily (IPR001806), Ran GTPase (IPR002041), Small GTPase superfamily, Rho type (IPR003578), Small GTPase superfamily, Rab type (IPR003579), Small GTP-binding protein domain (IPR005225), Small GTPase superfamily, Ras type (IPR020849)
1477	chr01:24195479-24196546	Os01t0611300-01	1.95391	2.60454	3.75125	2.6168	3.6642	Similar to Metal tolerance protein 7.
1478	chr01:24239499-24245222	Os01t0611900-01	4.89751	4.4607	2.99077	4.56985	3.26723	Pentatricopeptide repeat domain containing protein.	Pentatricopeptide repeat (IPR002885), Tetratricopeptide-like helical (IPR011990)
1479	chr01:24245760-24249373	Os01t0612000-01	18.9679	16.2987	20.0352	17.9035	16.996	Similar to DNA methyl transferase4.	C-5 cytosine methyltransferase (IPR001525)
1480	chr01:24249989-24260035	Os01t0612200-01	135.485	104.753	170.61	98.733	123.926	Cytochrome c oxidase, subunit Vb family protein.	Cytochrome c oxidase, subunit Vb (IPR002124)
1481	chr01:24277090-24281280	Os01t0612500-01	16.8083	3.7264	10.5628	4.38492	6.3056	Phospholipase/carboxylesterase domain containing protein.	Phospholipase/carboxylesterase/thioesterase (IPR003140)
1482	chr01:24282738-24285298	Os01t0612600-01	76.1151	53.2507	46.0171	46.6849	31.9217	Protein of unknown function DUF1644 family protein.	Protein of unknown function DUF1644 (IPR012866)
1483	chr01:24292464-24299702	Os01t0612700-01	23.1426	20.5709	15.3583	19.7564	13.3111	Zinc finger, LSD1-type domain containing protein.	Zinc finger, LSD1-type (IPR005735)
1484	chr01:24300135-24301208	Os01t0612750-00	15.4721	21.1202	19.4565	15.4845	12.5363	Hypothetical gene.
1485	chr01:24312413-24317448	Os01t0612900-01	19.5194	7.64842	7.34031	8.68888	9.22121	Lipase, GDSL domain containing protein.	Lipase, GDSL (IPR001087), Esterase, SGNH hydrolase-type, subgroup (IPR013831)
1486	chr01:24341170-24343675	Os01t0613300-01	53.224	66.7919	77.5229	58.9799	66.6589	Conserved hypothetical protein CHP02058 domain containing protein.	Conserved hypothetical protein CHP02058 (IPR011719), Tubulin/FtsZ, 2-layer sandwich domain (IPR018316)
1487	chr01:24351586-24353054	Os01t0613800-01	0.238656	0.430313	0.232984	0.914063	0.377778	Peptidase C1A, papain family protein.	Peptidase, cysteine peptidase active site (IPR000169), Peptidase C1A, papain C-terminal (IPR000668), Peptidase C1A, papain (IPR013128), Proteinase inhibitor I29, cathepsin propeptide (IPR013201)
1488	chr01:24353591-24360503	Os01t0613900-01	8.76032	11.6814	16.6923	12.0025	17.9994	Hypothetical conserved gene.	LPPG:FO 2-phospho-L-lactate transferase CofD/UPF0052 (IPR002882)
1489	chr01:24366694-24372196	Os01t0614500-01	24.042	20.9932	23.9585	23.4535	20.4654	Nucleotide-binding, alpha-beta plait domain containing protein.	RNA recognition motif domain (IPR000504), Nucleotide-binding, alpha-beta plait (IPR012677)
1490	chr01:24375841-24380175	Os01t0614700-01	26.6049	20.1417	25.3225	18.7786	24.5903	Similar to Adaptin ear-binding coat-associated protein 1.	Adaptin ear-binding coat-associated protein 1 NECAP-1 (IPR012466)
1491	chr01:24380638-24386947	Os01t0614900-01	19.841	16.442	16.3062	11.8409	13.2201	NAD(P)-binding domain containing protein.	UBA/THIF-type NAD/FAD binding fold (IPR000594), E1-like protein-activating enzyme Gsa7p/Apg7p (IPR006285), Molybdenum cofactor biosynthesis, MoeB (IPR009036), NAD(P)-binding domain (IPR016040)
1492	chr01:24387005-24387838	Os01t0615000-01	14.097	13.7506	8.34742	6.12204	5.9262	Hypothetical protein.
1493	chr01:24394983-24397130	Os01t0615200-01	80.4038	32.8714	46.5954	43.321	63.5612	Transferase family protein.	Transferase (IPR003480), Chloramphenicol acetyltransferase-like domain (IPR023213)
1494	chr01:24397508-24400879	Os01t0615300-01	31.9203	15.8484	47.928	27.4263	54.2766	Transferase family protein.	Transferase (IPR003480), Chloramphenicol acetyltransferase-like domain (IPR023213)
1495	chr01:24408348-24410179	Os01t0615500-00	3.941	0.538283	0.174879	0.228682	0.198493	ABC transporter-like domain containing protein.	ABC transporter-like (IPR003439), ATPase, AAA+ type, core (IPR003593), ABC-2 type transporter (IPR013525), ABC transporter, conserved site (IPR017871)
1496	chr01:24428111-24436502	Os01t0616100-01	30.6186	26.101	26.2083	24.9913	24.812	Similar to kinase family protein.	Protein kinase, catalytic domain (IPR000719), Protein kinase-like domain (IPR011009), Armadillo-like helical (IPR011989), Armadillo-type fold (IPR016024), Serine/threonine-protein kinase-like domain (IPR017442)
1497	chr01:24460759-24466833	Os01t0616300-01	25.5869	19.9505	31.9861	23.4405	22.7441	Thioredoxin, core domain containing protein.	Thioredoxin-like fold (IPR012336), Thioredoxin domain (IPR013766)
1498	chr01:24471856-24478496	Os01t0616400-01	34.7414	35.4959	34.7743	36.5966	41.1835	Similar to Floral homeotic protein HUA1.	Zinc finger, CCCH-type (IPR000571)
1499	chr01:24480858-24483764	Os01t0616500-01	59.5863	56.2629	48.5169	63.7317	52.2834	Similar to 50S ribosomal protein L22.	Ribosomal protein L22/L17 (IPR001063), Ribosomal protein L22, bacterial-type (IPR005727)
1500	chr01:24484390-24485997	Os01t0616600-01	19.3146	18.2229	16.524	18.0618	11.3091	Pentatricopeptide repeat domain containing protein.	Pentatricopeptide repeat (IPR002885), Tetratricopeptide-like helical (IPR011990)
1501	chr01:24496196-24497994	Os01t0616800-01	10.7452	8.19011	10.1081	7.89845	4.6104	Pentatricopeptide repeat containing protein.	Pentatricopeptide repeat (IPR002885)
1502	chr01:24498792-24505031	Os01t0616900-00	58.7711	40.0003	46.6598	38.4351	31.0477	Ctps protein.	CTP synthase (IPR004468), CTP synthase, N-terminal (IPR017456), Glutamine amidotransferase type 1 (IPR017926)
1503	chr01:24534830-24546762	Os01t0617500-02	62.0449	46.9783	51.4249	50.3914	47.9824	Similar to predicted protein.	Alpha-acetyltransferase 15, NatA (IPR021183)
1504	chr01:24551634-24554023	Os01t0617600-00	16.3468	13.0317	11.3336	14.3732	11.0263	Plant organelle RNA recognition domain domain containing protein.	Plant organelle RNA recognition domain (IPR021099)
1505	chr01:24559219-24568815	Os01t0617700-01	29.0639	32.9986	18.1902	34.4212	17.0715	Similar to CENP-C (Fragment).
1506	chr01:24568979-24571540	Os01t0617800-01	11.2329	9.33219	10.3208	8.96264	6.85089	Conserved hypothetical protein.
1507	chr01:24572711-24576849	Os01t0618000-01	10.0307	9.77043	15.1636	8.84071	18.8529	Exonuclease domain containing protein.	Exonuclease (IPR006055), Ribonuclease H-like (IPR012337), Exonuclease, RNase T/DNA polymerase III (IPR013520)
1508	chr01:24579469-24582110	Os01t0618100-01	82.7284	75.0701	102.1	89.2877	97.9475	Similar to IN2-2 protein.	Aldo/keto reductase (IPR001395), NADP-dependent oxidoreductase domain (IPR023210)
1509	chr01:24584324-24589462	Os01t0618200-01	20.5722	15.8717	25.5753	21.6082	22.152	Protein phosphatase 2C family protein.	Protein phosphatase 2C, manganese/magnesium aspartate binding site (IPR000222), Protein phosphatase 2C-like (IPR001932), Protein phosphatase 2C (IPR015655)
1510	chr01:24598120-24601861	Os01t0618400-01	14.9059	17.4837	15.3175	19.7377	20.9045	Similar to RNA helicase (Fragment).	RNA helicase, ATP-dependent, DEAD-box, conserved site (IPR000629), Helicase, C-terminal (IPR001650), DNA/RNA helicase, DEAD/DEAH box type, N-terminal (IPR011545), DEAD-like helicase (IPR014001), RNA helicase, DEAD-box type, Q motif (IPR014014)
1511	chr01:24602226-24605732	Os01t0618500-01	20.5078	16.2517	12.9624	12.7792	9.06753	Similar to RNA helicase (Fragment).	RNA helicase, ATP-dependent, DEAD-box, conserved site (IPR000629), Helicase, C-terminal (IPR001650), DNA/RNA helicase, DEAD/DEAH box type, N-terminal (IPR011545), DEAD-like helicase (IPR014001), RNA helicase, DEAD-box type, Q motif (IPR014014)
1512	chr01:24611431-24615466	Os01t0618700-01	10.5587	8.9705	24.8443	11.8186	18.1473	Lipase, class 3 family protein.	Lipase, class 3 (IPR002921)
1513	chr01:24615796-24623475	Os01t0618800-01	25.2746	24.5138	30.7244	31.8434	31.5334	Similar to ATP-dependent zinc metalloprotease FTSH 9, chloroplastic/mitochondrial.	Peptidase M41 (IPR000642), ATPase, AAA-type, core (IPR003959), ATPase, AAA-type, conserved site (IPR003960)
1514	chr01:24628895-24632368	Os01t0618900-02	44.228	31.4868	68.714	50.4764	59.1677	Similar to polygalacturonase.	Glycoside hydrolase, family 28 (IPR000743), Parallel beta-helix repeat (IPR006626), Pectin lyase fold/virulence factor (IPR011050), Pectin lyase fold (IPR012334)
1515	chr01:24633699-24639262	Os01t0619000-02	4.07437	4.89831	2.48597	1.46319	1.45114	Similar to predicted protein.	RNA recognition motif domain (IPR000504), Nucleotide-binding, alpha-beta plait (IPR012677)
1516	chr01:24691399-24698975	Os01t0619900-01	5.46768	6.52088	9.60287	5.20198	8.19569	Similar to DNA binding.
1517	chr01:24703675-24708936	Os01t0620100-01	60.6103	53.7824	58.6858	72.1933	55.4858	WD40 repeat-like domain containing protein.	WD40 repeat (IPR001680), WD40 repeat-like-containing domain (IPR011046), WD40/YVTN repeat-like-containing domain (IPR015943), WD40-repeat-containing domain (IPR017986), WD40 repeat, subgroup (IPR019781), WD40 repeat 2 (IPR019782)
1518	chr01:24739109-24740906	Os01t0620800-01	3.01873	2.58384	0.714421	1.86844	0.405446	UDP-glucuronosyl/UDP-glucosyltransferase family protein.	UDP-glucuronosyl/UDP-glucosyltransferase (IPR002213)
1519	chr01:24741608-24742264	Os01t0620900-01	2.88971	11.1931	4.70172	8.40366	2.4396	Conserved hypothetical protein.
1520	chr01:24753655-24758608	Os01t0621200-00	1.05898	0.918507	7.77339	1.47275	7.37609	Similar to proline transporter.	Amino acid transporter, transmembrane (IPR013057)
1521	chr01:24761990-24768252	Os01t0621300-01	62.8271	43.7253	48.8888	42.2868	32.8292	Hypothetical conserved gene.	Protein of unknown function DUF3133 (IPR021480)
1522	chr01:24784493-24787067	Os01t0621600-01	0.447136	0.67179	1.09127	0.879984	2.21774	Serine/threonine protein kinase-related domain containing protein.	Protein kinase, catalytic domain (IPR000719), Serine-threonine/tyrosine-protein kinase (IPR001245), Domain of unknown function DUF1221 (IPR010632), Protein kinase-like domain (IPR011009)
1523	chr01:24792117-24794492	Os01t0621700-01	43.2075	43.9316	54.4678	35.1813	37.2837	Myosin tail 2 domain containing protein.	Myosin tail 2 (IPR010926)
1524	chr01:24808524-24820578	Os01t0621900-01	166.604	42.2368	179.711	151.001	193.1	Similar to OSIGBa0097P08.1 protein.
1525	chr01:24823780-24828156	Os01t0622300-01	19.642	16.9162	27.7439	19.8082	25.9782	Similar to Plastid uroporphyrinogen decarboxylase (Fragment).
1526	chr01:24833469-24838746	Os01t0622500-01	21.5901	17.5904	17.0902	22.0404	16.3447	Hypothetical gene.
1527	chr01:24838980-24843497	Os01t0622600-01	65.4633	46.3482	54.2931	50.8899	51.4913	Calcium-dependent protein kinase, Positive regulation of salt and drought tolerance, Negative regulation of seedling growth and seed development, Regulation of pathogenesis-related genes involved in disease resistance	Protein kinase-like domain superfamily (IPR011009), EF-hand domain pair (IPR011992), Protein kinase domain (IPR000719), EF-hand domain (IPR002048), Protein kinase, ATP binding site (IPR017441), Serine/threonine-protein kinase, active site (IPR008271), EF-Hand 1, calcium-binding site (IPR018247)
1528	chr01:24843686-24846938	Os01t0622700-01	30.5531	21.0919	21.305	18.4215	26.7622	Similar to Protein ABIL1.
1529	chr01:24850337-24851450	Os01t0622800-01	12.8092	10.6814	19.0698	5.3146	9.27637	Hypothetical protein.
1530	chr01:24861535-24869890	Os01t0623200-01	0.731544	0.759946	1.88887	4.82748	9.23675	Similar to C4-dicarboxylate transporter/malic acid transport protein.	C4-dicarboxylate transporter/malic acid transport protein (IPR004695)
1531	chr01:24894408-24899515	Os01t0623550-00	62.8938	9.00487	9.40829	12.7042	14.4641	Hypothetical protein.
1532	chr01:24908387-24910269	Os01t0623900-01	3.24439	8.02204	8.5969	8.07637	19.3395	Conserved hypothetical protein.
1533	chr01:24913400-24924377	Os01t0624000-02	15.0413	26.4067	29.9864	25.3765	34.7913	Neutral/alkaline nonlysosomal ceramidase family protein.	Neutral/alkaline nonlysosomal ceramidase (IPR006823)
1534	chr01:24932719-24933828	Os01t0624400-00	0.37254	1.3434	2.18212	3.03196	1.53324	Similar to Dehydrin.	Late embryogenesis abundant protein, LEA-14 (IPR004864), Immunoglobulin-like fold (IPR013783)
1535	chr01:24937662-24942956	Os01t0624500-01	153.356	114.709	137.019	185.808	139.613	Similar to Sgt1.	SGS (IPR007699)
1536	chr01:24945312-24946983	Os01t0624700-01	0.595924	0.737885	0.581756	2.24613	0.551049	Similar to WRKY transcription factor 12.	DNA-binding WRKY (IPR003657)
1537	chr01:24958388-24962959	Os01t0625200-02	36.3458	31.8809	29.2673	36.5692	34.1754	Hypothetical conserved gene.
1538	chr01:24968087-24969000	Os01t0625300-01	3.69211	0	0	0.0654662	0	Similar to Heat shock transcription factor 31 (Fragment).	Heat shock factor (HSF)-type, DNA-binding (IPR000232), Winged helix-turn-helix transcription repressor DNA-binding (IPR011991)
1539	chr01:24981176-24982654	Os01t0625900-01	4.91642	6.73394	4.46472	4.48828	11.3297	Ovate Family Protein, Hormonal homeostasis, Vasculature development	Ovate protein family, C-terminal (IPR006458)
1540	chr01:24994709-25003548	Os01t0626200-01	45.6158	34.3136	45.3607	40.0526	41.3052	Clathrin adaptor, beta-adaptin, appendage, C-terminal subdomain domain containing protein.	Clathrin adaptor, beta-adaptin, appendage, C-terminal subdomain (IPR015151)
1541	chr01:25004053-25004703	Os01t0626300-01	208.89	175.228	169.62	206.151	145.14	Similar to Mitochondrial import receptor subunit TOM7-1 (Translocase of outer membrane 7 kDa subunit 1).	Mitochondrial outer membrane translocase complex, subunit Tom7 (IPR012621)
1542	chr01:25019139-25021640	Os01t0626500-01	49.4169	32.5126	41.1317	43.3948	31.4055	Conserved hypothetical protein.
1543	chr01:25029810-25033285	Os01t0626900-01	23.2316	16.8677	23.3907	15.6075	17.8541	Helix-loop-helix DNA-binding domain containing protein.	Helix-loop-helix DNA-binding (IPR011598)
1544	chr01:25040314-25044021	Os01t0627400-01	1.29842	5.70611	6.41709	5.77469	11.3815	Similar to Cytochrome P450 monooxygenase CYP72A5 (Fragment).	Cytochrome P450 (IPR001128), Cytochrome P450, E-class, group I (IPR002401), Cytochrome P450, conserved site (IPR017972)
1545	chr01:25045609-25049638	Os01t0627500-01	17.2697	11.3045	14.32	11.8438	21.1523	Cytochrome P450 family protein.	Cytochrome P450 (IPR001128), Cytochrome P450, E-class, group I (IPR002401), Cytochrome P450, conserved site (IPR017972)
1546	chr01:25056002-25056570	Os01t0627600-01	0	2.6294	1.22	0.997379	1.9782	Similar to Cytochrome P450 monooxygenase.	Cytochrome P450 (IPR001128)
1547	chr01:25066191-25066715	Os01t0627916-00	0.452461	0.271971	0.441708	1.15543	1.00271	Hypothetical protein.
1548	chr01:25067059-25072816	Os01t0627933-00	10.4273	4.93086	6.12172	5.01635	4.47868	Similar to Cytochrome P450.	Cytochrome P450 (IPR001128), Cytochrome P450, E-class, group I (IPR002401)
1549	chr01:25114065-25118366	Os01t0628700-01	72.607	12.0342	16.52	13.5786	19.9939	Cytochrome P450.	Cytochrome P450 (IPR001128), Cytochrome P450, E-class, group I (IPR002401), Cytochrome P450, conserved site (IPR017972)
1550	chr01:25122481-25127457	Os01t0629000-00	4.93864	3.72502	3.32737	4.58729	0.539524	Hypothetical conserved gene.
1551	chr01:25132891-25138247	Os01t0629400-01	6.25181	26.3387	12.2065	6.99351	5.93775	NLI interacting factor domain containing protein.	NLI interacting factor (IPR004274), Dullard phosphatase domain, eukaryotic (IPR011948), HAD-like domain (IPR023214)
1552	chr07:15187202-15191333	Os01t0629500-00	2.93775	6.76639	4.49159	4.97611	1.89694	Conserved hypothetical protein.
1553	chr01:25144893-25146044	Os01t0629600-01	0	0.461889	0.600219	1.52076	0.389296	Peptidase S10, serine carboxypeptidase family protein.	Peptidase S10, serine carboxypeptidase (IPR001563), Peptidase S10, serine carboxypeptidase, active site (IPR018202)
1554	chr01:25146352-25147557	Os01t0629750-00	61.6654	35.9242	43.872	34.5807	31.0334	Conserved hypothetical protein.
1555	chr01:25152105-25158374	Os01t0629900-01	31.7574	23.0174	19.1633	29.073	22.251	Similar to Blast and wounding induced mitogen-activated protein kinase.	Protein kinase, catalytic domain (IPR000719), Serine/threonine-protein kinase, catalytic domain (IPR002290), MAP kinase, conserved site (IPR003527), Protein kinase-like domain (IPR011009), Protein kinase, ATP binding site (IPR017441), Serine/threonine-protein kinase-like domain (IPR017442), Tyrosine-protein kinase, catalytic domain (IPR020635)
1556	chr01:25190298-25191898	Os01t0630300-01	5.63554	13.7983	11.7164	15.2878	12.6212	Helix-loop-helix DNA-binding domain containing protein.
1557	chr01:25226602-25233856	Os01t0631100-01	20.5837	18.6933	20.2628	12.2445	13.5138	Cas1p-like family protein.	Cas1p-like (IPR012419)
1558	chr01:25234621-25238156	Os01t0631200-01	14.1495	8.06107	6.78682	6.73441	5.07509	Similar to siroheme uroporphyrinogen methyltransferase1.	Tetrapyrrole methylase (IPR000878), Uroporphiryn-III C-methyltransferase, conserved site (IPR003043), Uroporphyrin-III C-methyltransferase, C-terminal (IPR006366), Tetrapyrrole methylase, subdomain 2 (IPR014776), Tetrapyrrole methylase, subdomain 1 (IPR014777)
1559	chr01:25256968-25264149	Os01t0631400-01	46.1363	26.6152	110.391	52.6535	148.011	Six-hairpin glycosidase domain containing protein.
1560	chr01:25271508-25273504	Os01t0631500-01	2.20913	0.763872	4.98864	2.1948	6.92999	Similar to Beta-1,3-glucanase-like protein.	X8 (IPR012946)
1561	chr01:25281533-25286613	Os01t0631700-01	29.7796	36.7891	63.4447	35.0238	45.9088	Similar to Ser Thr specific protein kinase-like protein.	Protein kinase, catalytic domain (IPR000719), Serine/threonine-protein kinase, catalytic domain (IPR002290), Serine/threonine-protein kinase, active site (IPR008271), Protein kinase-like domain (IPR011009), Protein kinase, ATP binding site (IPR017441), Serine/threonine-protein kinase-like domain (IPR017442), Tyrosine-protein kinase, catalytic domain (IPR020635)
1562	chr01:25288405-25289097	Os01t0631800-01	1.78511	1.25175	0	4.7481	0.188381	Conserved hypothetical protein.
1563	chr01:38289677-38290318	Os01t0631900-00	1.99221	0.598714	0.324144	0.84785	0	Similar to aspartic proteinase oryzasin-1.	Peptidase A1 (IPR001461), Peptidase aspartic, active site (IPR001969), Saposin-like type B, 1 (IPR007856), Saposin-like type B, 2 (IPR008138), Saposin B (IPR008139), Peptidase aspartic, catalytic (IPR009007), Saposin-like (IPR011001), Peptidase aspartic (IPR021109)
1564	chr01:25301345-25302874	Os01t0632100-01	1.20937	3.96443	6.86913	4.98252	3.06299	Conserved hypothetical protein.
1565	chr01:25330848-25338138	Os01t0632700-01	14.8294	10.6085	9.90986	10.7744	17.1152	Hypothetical protein.
1566	chr06:8515915-8517728	Os01t0632700-02	0.905685	3.10248	5.12813	0	0	Similar to Root cap protein 1-like.
1567	chr01:25350625-25351596	Os01t0633000-01	85.159	62.9831	170.147	93.1583	210.025	Similar to 50S ribosomal protein L31.	Ribosomal protein L31 (IPR002150)
1568	chr01:25353758-25362171	Os01t0633100-01	13.5936	16.8219	50.4769	22.968	28.24	ADP-glucose pyrophosphorylase large subunit, Controll of starch biosynthesis in endosperm development	Nucleotide-diphospho-sugar transferases (IPR029044), Nucleotidyl transferase (IPR005835), Trimeric LpxA-like (IPR011004), ADP-glucose pyrophosphorylase, conserved site (IPR005836)
1569	chr01:25363065-25367155	Os01t0633200-01	82.2536	96.3935	80.2406	95.6876	68.7877	Similar to X1 (Fragment).	Uncharacterised domain XH (IPR005379), XS domain (IPR005380), Zinc finger-XS domain (IPR005381)
1570	chr01:25368362-25371082	Os01t0633400-01	6.38213	2.55704	1.42098	2.28699	2.94214	Cystathionine beta-synthase, core domain containing protein.	Cystathionine beta-synthase, core (IPR000644), Aldolase-type TIM barrel (IPR013785)
1571	chr01:25378113-25383098	Os01t0633500-01	0.469942	1.69489	5.04651	1.95014	1.04145	Dihydroflavonol-4-reductase (DFR), Proanthocyanidin synthesis	NAD(P)-binding domain superfamily (IPR036291), NAD-dependent epimerase/dehydratase (IPR001509)
1572	chr02:23929139-23930436	Os01t0633800-01	1.0658	2.00166	0.910407	0.297633	0.674836	Non-protein coding transcript.
1573	chr01:25409389-25414209	Os01t0633900-01	4.60402	2.5298	4.19292	4.37965	2.9016	Hypothetical conserved gene.
1574	chr01:25417188-25426068	Os01t0634300-00	25.0404	35.6691	54.5164	49.5813	50.8896	Conserved hypothetical protein.
1575	chr01:25438852-25441242	Os01t0634500-00	5.5135	4.94685	6.97446	15.6381	11.186	Similar to Laccase-2.	Multicopper oxidase, type 1 (IPR001117), Multicopper oxidase, copper-binding site (IPR002355), Cupredoxin (IPR008972), Multicopper oxidase, type 2 (IPR011706), Multicopper oxidase, type 3 (IPR011707), Laccase (IPR017761)
1576	chr01:25466347-25474517	Os01t0635400-01	11.7756	24.7979	25.9823	23.8016	15.3364	Similar to mRNA-associated protein mrnp 41 (Rae1 protein homolog).	WD40 repeat (IPR001680), WD40 repeat-like-containing domain (IPR011046), WD40/YVTN repeat-like-containing domain (IPR015943), WD40-repeat-containing domain (IPR017986), WD40 repeat, subgroup (IPR019781), WD40 repeat 2 (IPR019782), G-protein beta WD-40 repeat (IPR020472)
1577	chr01:25490131-25490657	Os01t0636100-01	8.09411	6.48708	11.4136	7.75109	2.42014	Non-protein coding transcript.
1578	chr01:25501857-25504472	Os01t0636400-01	105.184	40.4108	8.32256	42.1534	10.6438	Alpha/beta hydrolase family protein.	Alpha/beta hydrolase fold-1 (IPR000073), Epoxide hydrolase-like (IPR000639)
1579	chr01:25513800-25518322	Os01t0636600-01	5.50243	8.26832	38.4779	10.9285	28.5659	Hypothetical conserved gene.	Formylmethionine deformylase (IPR000181), Peptide deformylase (IPR023635)
1580	chr01:25524036-25532063	Os01t0636700-01	18.7883	13.146	15.8568	15.6306	14.3187	DEAD-like helicase, N-terminal domain containing protein.	SNF2-related (IPR000330), RNA recognition motif domain (IPR000504), Nucleotide-binding, alpha-beta plait (IPR012677), DEAD-like helicase (IPR014001)
1581	chr04:13582822-13584373	Os01t0637300-00	8.94038	9.77651	6.7873	8.71793	6.34648	Conserved hypothetical protein.
1582	chr01:25592570-25593922	Os01t0637800-00	175.389	3.54737	0.411588	3.76762	6.05092	Similar to Transcription factor (Fragment).	SANT domain, DNA binding (IPR001005), Homeodomain-like (IPR009057), Homeodomain-related (IPR012287), Myb, DNA-binding (IPR014778), Myb transcription factor (IPR015495), Transcription regulator HTH, Myb-type, DNA-binding (IPR017930)
1583	chr01:25598720-25600225	Os01t0638000-01	2.57525	0.403743	0	2.28699	0.56716	UDP-glucuronosyl/UDP-glucosyltransferase family protein.	UDP-glucuronosyl/UDP-glucosyltransferase (IPR002213)
1584	chr01:25636933-25640558	Os01t0639100-01	40.964	46.469	53.9279	51.6222	45.8398	DEAD box RNA helicase homologous to eukaryotic initiation factor 4AIII (eIF4AIII), Core components of the exon junction complex (EJC), Regulation of plant height, pollen, and seed development	P-loop containing nucleoside triphosphate hydrolase (IPR027417), RNA helicase, DEAD-box type, Q motif (IPR014014), Helicase superfamily 1/2, ATP-binding domain (IPR014001), DEAD/DEAH box helicase domain (IPR011545), Helicase, C-terminal (IPR001650), ATP-dependent RNA helicase DEAD-box, conserved site (IPR000629)
1585	chr01:25640624-25647661	Os01t0639200-01	7.46418	6.72869	4.51087	6.46585	3.17889	Cinnamoyl-CoA reductase-like gene family member, Defense response	NAD(P)-binding domain (IPR016040), 3-beta hydroxysteroid dehydrogenase/isomerase (IPR002225)
1586	chr01:25681588-25682846	Os01t0639600-01	1.24328	1.24533	2.42746	1.27857	3.54246	Protein of unknown function DUF1645 family protein.	Protein of unknown function DUF1645 (IPR012442)
1587	chr01:25699862-25705088	Os01t0639900-01	41.8165	35.38	102.741	89.3194	66.7107	beta-carbonic anhydrase (EC:4.2.1.1), Carbon assimilation, CO<sub>2</sub>-mediated stomatal pore response	Carbonic anhydrase (IPR001765), Carbonic anhydrase, prokaryotic-like, conserved site (IPR015892)
1588	chr01:25707588-25709508	Os01t0640000-00	1.7771	1.31852	3.47117	3.74131	2.48819	Similar to Carbonic anhydrase.	Carbonic anhydrase (IPR001765), Carbonic anhydrase, prokaryotic-like, conserved site (IPR015892)
1589	chr08:16849619-16853747	Os01t0640200-00	9.93688	5.54711	2.8747	2.30485	1.552	Similar to UPF0497 membrane protein Sb03g029220.	von Willebrand factor, type A (IPR002035), Uncharacterised protein family UPF0497, trans-membrane plant (IPR006702)
1590	chr01:25748205-25750460	Os01t0640700-00	5.80835	1.77959	3.55784	2.94416	4.93967	Similar to vegetative cell wall protein gp1.	Uncharacterised protein family UPF0497, trans-membrane plant (IPR006702)
1591	chr01:25751419-25755767	Os01t0640800-01	5.54659	5.9866	3.97596	7.01455	6.68196	Similar to radical SAM domain-containing protein.	Ribosomal RNA large subunit methyltransferase RlmN; (IPR004383), Radical SAM (IPR007197)
1592	chr01:25757712-25762197	Os01t0641000-01	21.2178	9.71275	20.2728	11.6989	17.7794	Similar to Protein kinase.	Protein kinase, catalytic domain (IPR000719), Serine-threonine/tyrosine-protein kinase (IPR001245), Serine/threonine-protein kinase, catalytic domain (IPR002290), Serine/threonine-protein kinase, active site (IPR008271), Protein kinase-like domain (IPR011009), Tyrosine-protein kinase, catalytic domain (IPR020635)
1593	chr01:25762421-25766528	Os01t0641100-01	29.3769	17.31	25.8847	16.9662	17.3853	Similar to HD domain containing protein.	Metal-dependent phosphohydrolase, HD domain (IPR003607), Metal-dependent phosphohydrolase, HD subdomain (IPR006674), HD domain (IPR023279)
1594	chr01:25777512-25782907	Os01t0641700-01	20.7611	13.3723	21.4703	12.0986	13.1963	Uncharacterised protein family UPF0121 domain containing protein.	Uncharacterised protein family UPF0121 (IPR005344)
1595	chr01:25788544-25791245	Os01t0641750-00	0.415945	0.14998	3.8756	2.27928	5.4558	Hypothetical protein.
1596	chr01:25792693-25801753	Os01t0642100-01	110.827	38.1284	32.0685	14.1803	6.00544	Hypothetical conserved gene.
1597	chr01:25825419-25826856	Os01t0642600-00	1.65381	2.48479	0.922574	2.29976	0.67317	Protein of unknown function DUF617, plant family protein.	Protein of unknown function DUF617, plant (IPR006460)
1598	chr01:25836300-25843509	Os01t0642900-01	39.1914	39.769	33.7981	43.3653	31.3774	Nucleic acid-binding, OB-fold domain containing protein.	Primosome PriB/single-strand DNA-binding (IPR000424), Single-strand DNA-binding (IPR011344), Nucleic acid-binding, OB-fold (IPR012340), Nucleic acid-binding, OB-fold-like (IPR016027)
1599	chr01:25863697-25868396	Os01t0643300-01	45.0404	20.8563	30.7157	30.0148	31.2107	Auxin efflux carrier protein, Auxin transport, Drought tolerance	Auxin efflux carrier (IPR004776), Auxin efflux carrier, plant type (IPR014024)
1600	chr01:25880439-25884045	Os01t0643666-00	1.78155	3.19109	0.865127	3.03772	0.336229	Non-protein coding transcript.
1601	chr01:25917606-25923207	Os01t0643800-01	14.7681	16.2119	18.6064	15.0993	12.4869	Similar to Mitogen-activated protein kinase.	Protein kinase, catalytic domain (IPR000719), Serine/threonine-protein kinase, catalytic domain (IPR002290), MAP kinase, conserved site (IPR003527), Protein kinase-like domain (IPR011009), Protein kinase, ATP binding site (IPR017441), Serine/threonine-protein kinase-like domain (IPR017442), Tyrosine-protein kinase, catalytic domain (IPR020635)
1602	chr01:25926293-25928206	Os01t0644000-02	124.065	36.2531	80.6513	67.0627	100.004	Twin-arginine translocation pathway signal domain containing protein.
1603	chr01:25931149-25931720	Os01t0644200-01	25.67	1.42427	0.385537	1.89087	0.875194	Similar to Little protein 1.
1604	chr01:25933098-25935042	Os01t0644400-01	38.8182	17.8127	19.1345	15.3791	15.6796	Hypothetical gene.
1605	chr01:25949244-25950382	Os01t0644600-00	100.985	9.647	43.8156	15.4187	73.8582	Glutelin family protein.
1606	chr01:25959693-25961351	Os01t0645000-01	0.320651	0.706587	1.04344	1.67332	0.710601	Similar to TIS11 protein (dTIS11).	Zinc finger, CCCH-type (IPR000571)
1607	chr01:25973442-25980449	Os01t0645200-01	50.6097	37.0357	54.3578	34.902	37.8587	Hypothetical conserved gene.
1608	chr01:26033074-26034925	Os01t0645900-01	6.63617	2.28655	7.60138	10.1659	16.2472	Similar to sulfate transporter.
1609	chr01:26036677-26039898	Os01t0646000-01	1.51194	2.78031	2.18857	3.38897	1.89815	Pentatricopeptide repeat domain containing protein.	Pentatricopeptide repeat (IPR002885)
1610	chr01:26044030-26046132	Os01t0646300-01	84.7069	36.3684	58.1031	38.651	35.5942	Similar to RGA2 protein.	Transcription factor GRAS (IPR005202)
1611	chr01:26051614-26053858	Os01t0646400-01	30.6725	13.7784	19.8414	14.2689	15.5858	Non-protein coding transcript.
1612	chr06:20878077-20879693	Os01t0646800-01	2.67781	1.6044	0.816096	2.20784	3.19088	Conserved hypothetical protein.
1613	chr01:26074876-26077025	Os01t0647000-02	6.12989	5.07079	4.27351	5.69496	4.84749	Similar to F-box domain containing protein.
1614	chr01:26078037-26082392	Os01t0647150-00	42.1477	19.6528	16.7891	24.6152	25.9032	Hypothetical protein.
1615	chr01:26087511-26088359	Os01t0647200-01	0.677211	0.814035	0.661117	0.288193	4.21647	Hypothetical conserved gene.
1616	chr01:26106717-26111210	Os01t0647700-01	78.5322	20.3573	17.6431	27.9166	14.9405	Epoxide hydrolase family protein.	Epoxide hydrolase-like (IPR000639)
1617	chr08:24661061-24665348	Os01t0647800-01	14.6081	12.4334	9.93795	13.7717	11.464	Conserved hypothetical protein.
1618	chr01:26115231-26119319	Os01t0647850-01	16.5302	6.80806	13.6357	8.88791	7.77398	Hypothetical conserved gene.
1619	chr01:26119704-26126163	Os01t0648000-01	7.21735	10.6639	26.0181	13.2424	19.1558	Potassium channel, Potassium uptake, Salt stress tolerance	Potassium channel, voltage-dependent, EAG/ELK/ERG (IPR003938), Ion transport domain (IPR005821), RmlC-like jelly roll fold (IPR014710), Cyclic nucleotide-binding-like (IPR018490), Cyclic nucleotide-binding domain (IPR000595), Ankyrin repeat-containing domain (IPR020683), Potassium channel, plant-type (IPR021789), Ankyrin repeat (IPR002110)
1620	chr01:26163790-26166525	Os01t0648500-01	2.43106	6.5046	7.66737	8.9499	7.49902	Similar to Transcription initiation factor TFIID subunit 7.	TAFII55 protein, conserved region (IPR006751)
1621	chr01:26171125-26171672	Os01t0648600-00	0	0	0.412311	0.943702	2.27308	Protein kinase, catalytic domain domain containing protein.	Protein kinase, catalytic domain (IPR000719), Serine/threonine-protein kinase, active site (IPR008271), Protein kinase-like domain (IPR011009), Protein kinase, ATP binding site (IPR017441), Serine/threonine-protein kinase-like domain (IPR017442)
1622	chr01:26173142-26177319	Os01t0648700-01	6.56997	7.73582	10.3407	4.87833	6.23993	Bromodomain containing protein.	Bromodomain (IPR001487)
1623	chr01:26183897-26190300	Os01t0649000-01	13.566	11.8143	10.3044	14.7679	11.4211	WD40 repeat-like domain containing protein.	WD40 repeat (IPR001680), Small-subunit processome, Utp12 (IPR007148), WD40 repeat-like-containing domain (IPR011046), WD40/YVTN repeat-like-containing domain (IPR015943), WD40 repeat, subgroup (IPR019781)
1624	chr01:26190499-26194551	Os01t0649100-01	131.565	99.4363	176.614	161.446	164.604	Malate dehydrogenase.	Lactate/malate dehydrogenase, N-terminal (IPR001236), Malate dehydrogenase, active site (IPR001252), L-lactate/malate dehydrogenase (IPR001557), Malate dehydrogenase, type 1 (IPR010097), Lactate dehydrogenase/glycoside hydrolase, family 4, C-terminal (IPR015955), NAD(P)-binding domain (IPR016040), Lactate/malate dehydrogenase, C-terminal (IPR022383)
1625	chr01:26198063-26201494	Os01t0649200-01	5.20164	2.76261	4.72374	6.40879	6.35733	Similar to Esterase.	Lipase, GDSL (IPR001087)
1626	chr01:26230661-26238247	Os01t0650000-01	2.41628	2.20873	7.52074	4.9058	8.89108	Similar to esterase.	Lipase, GDSL (IPR001087)
1627	chr01:26251439-26254200	Os01t0650200-02	3.53996	3.93978	3.61731	4.37998	3.44181	Similar to Esterase.	Lipase, GDSL (IPR001087)
1628	chr01:26278028-26285079	Os01t0650800-01	16.3973	15.0389	16.6601	14.2556	14.2937	Transposon, En/Spm-like domain containing protein.	Transposon, En/Spm-like (IPR004242)
1629	chr01:26286433-26287821	Os01t0650950-00	2.71682	1.32666	0.497297	0.379355	0	Hypothetical protein.
1630	chr01:26290137-26292378	Os01t0651000-01	0.25196	0	9.96187	0	0	Lipase, GDSL domain containing protein.	Lipase, GDSL (IPR001087)
1631	chr01:26293198-26298937	Os01t0651100-01	4.05549	3.11231	3.3668	5.65228	3.91677	Pentatricopeptide repeat domain containing protein.	Pentatricopeptide repeat (IPR002885)
1632	chr01:26299280-26303081	Os01t0651150-00	0.199182	0.239408	8.45367	0.297104	14.469	Hypothetical protein.
1633	chr01:26306189-26311710	Os01t0651300-01	2.42829	0.912095	0.790192	0.452072	1.66566	Similar to GDSL-motif lipase/hydrolase-like protein.	Lipase, GDSL (IPR001087)
1634	chr11:27315861-27317127	Os01t0651350-00	0.137104	1.81276	1.73999	0.481329	0.217027	Hypothetical protein.
1635	chr01:4758857-4759558	Os01t0651400-01	0.584317	2.10719	0.285215	0.279753	0.0924938	Lipase, GDSL domain containing protein.
1636	chr01:26321420-26324875	Os01t0651800-01	16.0244	14.8616	30.1283	17.1418	40.6163	Lipase, class 3 family protein.	Lipase, class 3 (IPR002921)
1637	chr01:26364396-26370102	Os01t0651932-00	29.3392	37.0615	46.3242	71.8531	53.2747	Hypothetical conserved gene.
1638	chr01:26370173-26374071	Os01t0652100-01	45.9751	2.08978	9.2405	1.84961	6.23793	Protein of unknown function DUF231, plant domain containing protein.	Domain of unknown function DUF231, plant (IPR004253)
1639	chr01:26383613-26385345	Os01t0652300-01	4.29127	0.401171	1.8619	0.547817	1.5699	Similar to Phospholipase A1-II 7.
1640	chr01:26392166-26396309	Os01t0652600-01	219.851	198.577	112.181	115.832	98.8661	Similar to Ketol-acid reductoisomerase, chloroplast precursor (EC 1.1.1.86) (Acetohydroxy-acid reductoisomerase) (Alpha-keto-beta-hydroxylacil reductoisomerase).	Acetohydroxy acid isomeroreductase C-terminal (IPR000506), 6-phosphogluconate dehydrogenase, C-terminal-like (IPR008927), Acetohydroxy acid isomeroreductase (IPR013023), Acetohydroxy acid isomeroreductase, catalytic (IPR013116), Dehydrogenase, multihelical (IPR013328), NAD(P)-binding domain (IPR016040), Ketol-acid reductoisomerase (IPR016206)
1641	chr01:26398242-26398671	Os01t0652700-00	0	0	0	1.8426	0	Similar to predicted protein.	Protein of unknown function DUF538 (IPR007493)
1642	chr01:26401296-26403548	Os01t0652800-01	62.9553	59.8268	89.2368	133.912	133.527	Protein of unknown function DUF231, plant domain containing protein.	Domain of unknown function DUF231, plant (IPR004253)
1643	chr02:17337084-17338755	Os01t0653100-00	4.66803	3.99917	1.45439	2.97957	2.01238	Conserved hypothetical protein.
1644	chr08:21301607-21302472	Os01t0653200-01	0.659862	0.132196	1.07363	1.19344	0.765983	Glycosyl transferase, group 1 domain containing protein.	Glycosyl transferase, family 1 (IPR001296)
1645	chr01:26449106-26453155	Os01t0653700-02	22.4262	19.7731	17.2679	22.6641	19.0163	Cyclin-like F-box domain containing protein.	F-box domain, cyclin-like (IPR001810), F-box domain, Skp2-like (IPR022364)
1646	chr01:26453735-26465952	Os01t0653800-02	40.0926	35.49	52.6418	53.9346	50.2965	WD40 repeat-like domain containing protein.	WD40 repeat (IPR001680), WD40 repeat-like-containing domain (IPR011046), WD40/YVTN repeat-like-containing domain (IPR015943), WD40-repeat-containing domain (IPR017986), WD40 repeat, conserved site (IPR019775), WD40 repeat, subgroup (IPR019781), WD40 repeat 2 (IPR019782)
1647	chr01:26514459-26521896	Os01t0654100-01	28.841	80.8824	95.8601	53.2848	77.8307	Similar to CTP synthase (EC 6.3.4.2) (UTP--ammonia ligase) (CTP synthetase).	CTP synthase (IPR004468), CTP synthase, N-terminal (IPR017456), Glutamine amidotransferase type 1 (IPR017926)
1648	chr01:26522709-26532745	Os01t0654450-00	19.1091	14.2397	17.6166	13.771	14.5369	Hypothetical gene.
1649	chr01:26533015-26537171	Os01t0654500-01	249.76	187.57	283.277	201.337	284.183	Similar to NADP-isocitrate dehydrogenase.	Isocitrate dehydrogenase NADP-dependent, eukaryotic-type (IPR004790), Isocitrate/isopropylmalate dehydrogenase, conserved site (IPR019818), Isopropylmalate dehydrogenase-like domain (IPR024084)
1650	chr01:26591044-26599640	Os01t0655250-00	27.0087	19.7248	19.2318	20.5573	15.7445	PWWP domain containing protein.	PWWP (IPR000313)
1651	chr01:26601755-26608609	Os01t0655400-01	43.0074	32.1532	33.4823	36.364	28.6932	Conserved hypothetical protein.
1652	chr01:26611622-26617504	Os01t0655500-01	10.1419	6.46735	10.8935	7.81739	12.9121	Protein kinase, core domain containing protein.	Protein kinase, catalytic domain (IPR000719), Protein kinase-like domain (IPR011009), Serine/threonine-protein kinase-like domain (IPR017442)
1653	chr01:26628887-26636955	Os01t0655800-01	14.2939	24.1013	29.8262	20.5171	21.4682	Similar to ACS-like protein.	AMP-dependent synthetase/ligase (IPR000873), AMP-binding, conserved site (IPR020845)
1654	chr01:26652449-26658361	Os01t0656200-01	54.4357	26.8399	33.8868	55.6334	43.9189	Protein phosphatase 2C family protein.	Protein phosphatase 2C, manganese/magnesium aspartate binding site (IPR000222), Protein phosphatase 2C-like (IPR001932), Protein phosphatase 2C (IPR015655)
1655	chr01:26687034-26688846	Os01t0656400-00	42.462	13.1994	10.5164	12.3166	5.79438	Similar to WRKY transcription factor 15.	DNA-binding WRKY (IPR003657)
1656	chr01:26698606-26705973	Os01t0656600-01	8.13801	20.1472	29.3765	18.8615	15.2529	Conserved hypothetical protein.
1657	chr01:26717768-26722523	Os01t0656900-01	35.1446	24.7193	15.7935	18.3418	14.5327	Conserved hypothetical protein.
1658	chr01:26734032-26735885	Os01t0657801-00	6.80488	10.038	1.20785	10.7741	0.671484	Hypothetical gene.
1659	chr01:26780821-26788666	Os01t0658500-02	28.5333	17.7027	30.4019	25.1501	27.4268	Similar to Vacuolar protein sorting protein 25.	ESCRT-II complex, vps25 subunit (IPR008570), ESCRT-II complex, Vps25 subunit, C-terminal winged helix (IPR014040), ESCRT-II complex, Vps25 subunit, N-terminal winged helix (IPR014041)
1660	chr01:26791747-26796143	Os01t0658700-01	12.0894	23.9114	39.4398	31.2322	17.6349	Glycoside hydrolase-type carbohydrate-binding, subgroup domain containing protein.	Aldose 1-epimerase (IPR008183), Glycoside hydrolase-type carbohydrate-binding (IPR011013), Glycoside hydrolase-type carbohydrate-binding, subgroup (IPR014718)
1661	chr01:26799931-26805493	Os01t0658900-01	15.2379	4.52159	7.80978	4.71115	3.4372	OSBZ8.	Basic-leucine zipper (bZIP) transcription factor (IPR004827), bZIP transcription factor, bZIP-1 (IPR011616), G-box binding, MFMR (IPR012900)
1662	chr01:26811802-26816687	Os01t0659200-01	142.638	103.289	230.333	136.37	188.025	Similar to Vacuolar ATP synthase subunit E (EC 3.6.3.14) (V-ATPase E subunit) (Vacuolar proton pump E subunit).	ATPase, V1/A1 complex, subunit E (IPR002842)
1663	chr01:26862160-26863373	Os01t0659800-01	4.04004	4.33578	3.80316	5.66413	1.23335	C2 calcium-dependent membrane targeting domain containing protein.	C2 calcium-dependent membrane targeting (IPR000008), C2 calcium/lipid-binding domain, CaLB (IPR008973)
1664	chr01:26872232-26874752	Os01t0659900-01	2.98382	0.803857	0.803561	1.64186	0.716625	Kelch-domain-containing F-box protein, Component of an SCF E3 ligase, Regulation of anther and root secondary cell wall thickenings, Regulation of lignification	F-box-like domain superfamily (IPR036047), Galactose oxidase/kelch, beta-propeller (IPR011043), F-box domain (IPR001810)
1665	chr01:26885493-26886690	Os01t0660200-01	0.293212	1.14542	0.143122	1.77802	1.48524	Acidic class III chitinase OsChib3a precursor (Chitinase) (EC 3.2.1.14).	Glycoside hydrolase, family 18, catalytic domain (IPR001223), Glycoside hydrolase, chitinase active site (IPR001579), Glycoside hydrolase, subgroup, catalytic domain (IPR013781), Glycoside hydrolase, superfamily (IPR017853)
1666	chr01:26888378-26895914	Os01t0660300-01	45.5351	53.1644	82.292	47.2762	71.3163	Similar to Pyruvate kinase.	Pyruvate kinase (IPR001697), Pyruvate kinase-like, insert domain (IPR011037), Pyruvate kinase, barrel (IPR015793), Pyruvate kinase, alpha/beta (IPR015794), Pyruvate kinase, C-terminal (IPR015795), Pyruvate kinase, beta-barrel insert domain (IPR015806), Pyruvate/Phosphoenolpyruvate kinase (IPR015813), Pyruvate kinase, active site (IPR018209)
1667	chr01:26913416-26919612	Os01t0660550-01	6.26502	4.37463	6.10302	5.54151	4.74754	Conserved hypothetical protein.
1668	chr01:26922835-26924600	Os01t0660700-01	3.08051	5.38565	9.0219	11.9466	6.47214	Protein of unknown function DUF295 family protein.	Protein of unknown function DUF295 (IPR005174)
1669	chr01:26967858-26968916	Os01t0660800-01	18.4027	50.2824	17.3	50.9028	6.09582	3'-5' exonuclease domain containing protein.	3'-5' exonuclease (IPR002562), Ribonuclease H-like (IPR012337)
1670	chr01:26971439-26974373	Os01t0660900-00	4.75211	2.90879	5.75601	5.08346	4.98701	Similar to phosphoglycerate mutase family protein.	Histidine phosphatase superfamily, clade-1 (IPR013078)
1671	chr01:26975581-26978213	Os01t0661000-02	8.92445	5.3651	2.01054	4.38324	3.91205	Uncharacterised protein family UPF0497, trans-membrane plant domain containing protein.	Uncharacterised protein family UPF0497, trans-membrane plant (IPR006702)
1672	chr01:27004109-27012124	Os01t0661400-01	33.8007	21.7876	35.66	24.2514	34.6284	S1, RNA binding domain containing protein.	RNA-binding domain, S1 (IPR022967)
1673	chr01:27013765-27015253	Os01t0661601-01	5.89923	3.61352	9.63529	2.64307	10.5952	Hypothetical gene.
1674	chr01:27017391-27021642	Os01t0661650-00	8.07866	4.73326	12.0365	6.54614	3.31672	Hypothetical conserved gene.
1675	chr01:27031217-27035753	Os01t0661750-00	0	0.267012	0.061954	4.63566	0	Hypothetical conserved gene.
1676	chr01:27041740-27044197	Os01t0662300-01	57.376	55.9088	174.274	50.8944	108.049	Similar to Isoform 2 of 50S ribosomal protein L12, chloroplastic.	Ribosomal protein L7/L12, C-terminal (IPR013823), Ribosomal protein L7/L12, C-terminal/adaptor protein ClpS-like (IPR014719)
1677	chr01:27047365-27050501	Os01t0662600-04	173.52	60.6519	107.52	106.032	89.3335	Similar to nifU-like N-terminal domain-containing protein.	NIF system FeS cluster assembly, NifU, N-terminal (IPR002871)
1678	chr01:27050881-27054603	Os01t0662700-01	5.44968	10.7125	21.059	8.37019	17.7203	Similar to Naphthoate synthase (EC 4.1.3.36).	Crotonase, core (IPR001753), Naphthoate synthase (IPR010198), Crontonase, C-terminal (IPR014748), Enoyl-CoA hydratase/isomerase, conserved site (IPR018376)
1679	chr01:27055729-27057055	Os01t0662800-00	3.02949	1.72968	1.77449	1.93376	0.863191	Zinc finger, NHR/GATA-type domain containing protein.	Zinc finger, GATA-type (IPR000679), Zinc finger, NHR/GATA-type (IPR013088)
1680	chr01:27081365-27092233	Os01t0663300-01	8.57078	13.139	27.3639	21.596	32.8882	Similar to (1-4)-beta-mannan endohydrolase-like protein.	Glycoside hydrolase, family 5 (IPR001547), Glycoside hydrolase, subgroup, catalytic domain (IPR013781), Glycoside hydrolase, superfamily (IPR017853), Glycoside hydrolase, family 5, conserved site (IPR018087)
1681	chr01:27095467-27100578	Os01t0663500-01	23.8903	17.915	30.8523	21.4725	39.8664	Transcriptional coactivator/pterin dehydratase family protein.	Transcriptional coactivator/pterin dehydratase (IPR001533)
1682	chr01:27101617-27110004	Os01t0663800-01	30.6247	23.9255	21.4044	20.2977	23.8872	Protein of unknown function DUF1296 family protein.	UBA-like (IPR009060), Protein of unknown function DUF1296 (IPR009719)
1683	chr01:27115424-27121511	Os01t0664000-00	11.3957	11.5605	14.2891	10.8189	11.5945	Similar to carboxyl-terminal-processing protease.	PDZ/DHR/GLGF (IPR001478), Peptidase S41A, C-terminal peptidase (IPR004447), Interphotoreceptor retinol-binding (IPR005151)
1684	chr01:27123394-27129469	Os01t0664100-01	15.2639	7.80424	9.81263	9.18537	11.0147	Mg2+ transporter protein, CorA-like/Zinc transport protein ZntB domain containing protein.	Mg2+ transporter protein, CorA-like/Zinc transport protein ZntB (IPR002523)
1685	chr01:27130539-27134213	Os01t0664200-02	5.8526	8.10152	12.7111	11.4034	12.6858	Similar to Ser Thr specific protein kinase-like protein.	Protein kinase, catalytic domain (IPR000719), Serine/threonine-protein kinase, catalytic domain (IPR002290), Serine/threonine-protein kinase, active site (IPR008271), Protein kinase-like domain (IPR011009), Protein kinase, ATP binding site (IPR017441), Serine/threonine-protein kinase-like domain (IPR017442), Tyrosine-protein kinase, catalytic domain (IPR020635)
1686	chr01:27144829-27149161	Os01t0664500-03	101.19	43.2314	79.264	58.5081	96.1492	Lg106-like family protein.	Endosulphine (IPR006760)
1687	chr01:27171288-27178404	Os01t0665200-01	50.9916	45.1725	53.1749	46.2533	62.3577	Similar to Blast and wounding induced mitogen-activated protein kinase.	Protein kinase, catalytic domain (IPR000719), Serine/threonine-protein kinase, catalytic domain (IPR002290), MAP kinase, conserved site (IPR003527), Protein kinase-like domain (IPR011009), Protein kinase, ATP binding site (IPR017441), Serine/threonine-protein kinase-like domain (IPR017442), Tyrosine-protein kinase, catalytic domain (IPR020635)
1688	chr01:27178677-27183842	Os01t0665300-02	37.2445	22.89	24.0343	26.9572	26.0424	NLI interacting factor domain containing protein.	NLI interacting factor (IPR004274), Dullard phosphatase domain, eukaryotic (IPR011948), HAD-like domain (IPR023214)
1689	chr01:27185532-27191832	Os01t0665400-01	21.7259	15.8356	17.7702	14.4998	17.0095	Ribokinase family protein.	Ribokinase (IPR002139), Carbohydrate/puine kinase, PfkB, conserved site (IPR002173), Carbohydrate/purine kinase (IPR011611)
1690	chr01:27196133-27199443	Os01t0665500-00	29.075	12.1585	12.3181	12.5393	14.3819	Similar to WRKY transcription factor 16.
1691	chr01:27220569-27221477	Os01t0665900-00	12.1876	1.73811	3.02489	2.2416	3.00827	Conserved hypothetical protein.
1692	chr01:27236508-27242569	Os01t0666400-01	11.3539	11.5314	10.0111	10.8152	5.87564	Similar to predicted protein.
1693	chr01:27242724-27247957	Os01t0666600-00	2.5852	1.2242	0.921171	1.79988	0.768305	Conserved hypothetical protein.
1694	chr01:27257341-27268550	Os01t0666950-00	14.8311	12.8942	11.4612	12.1685	9.3704	Hypothetical conserved gene.
1695	chr01:27271346-27273919	Os01t0667100-01	10.9116	10.9299	10.4748	9.17076	9.49985	Similar to 60S ribosomal protein L18A.	Ribosomal protein L18a (IPR021138)
1696	chr01:27274634-27278574	Os01t0667200-01	25.6071	22.2931	39.5417	34.2961	50.1152	Mitochondrial sulfur dioxygenase, Abiotic stress response	Metallo-beta-lactamase (IPR001279)
1697	chr01:27288483-27292664	Os01t0667400-02	2.17897	1.70503	0.399209	2.5416	2.10696	WUSCHEL-related homeobox transcription factor, Tiller growth	Homeodomain-like (IPR009057), Homeobox domain (IPR001356)
1698	chr01:27301371-27312320	Os01t0667700-04	6.82657	3.16128	2.98419	5.90825	3.7458	Zinc finger, RING/FYVE/PHD-type domain containing protein.	Zinc finger, RING-type (IPR001841), Zinc finger, RING/FYVE/PHD-type (IPR013083), Zinc finger, RING-H2-type (IPR024766)
1699	chr01:27317360-27320816	Os01t0667800-01	5.08582	5.73739	4.34958	6.24019	3.91332	Similar to U2 snRNP auxiliary factor, small subunit.	RNA recognition motif domain (IPR000504), Zinc finger, CCCH-type (IPR000571), U2 auxiliary factor small subunit (IPR009145), Nucleotide-binding, alpha-beta plait (IPR012677)
1700	chr01:27325853-27327159	Os01t0667900-01	42.2845	60.9901	55.8563	27.876	33.1741	CC-type glutaredoxin, Homeostatic regulation of nitrogen use, Hormone signaling	Glutaredoxin-like, plant II (IPR011905), Glutaredoxin (IPR002109), Thioredoxin-like fold (IPR012336)
1701	chr01:27336225-27339374	Os01t0668000-01	51.4063	49.4785	48.2086	39.6954	39.0036	CS domain containing protein.	CS-like domain (IPR007052), HSP20-like chaperone (IPR008978), CS domain (IPR017447)
1702	chr01:27340760-27342302	Os01t0668100-01	46.7082	21.2003	119.363	16.4705	116.23	Similar to Arabinogalactan-like protein.	FAS1 domain (IPR000782)
1703	chr01:27353983-27369409	Os01t0668300-01	19.4963	14.7072	14.5309	10.7335	9.40059	Conserved hypothetical protein.
1704	chr01:27374373-27378059	Os01t0668600-00	6.56206	4.72159	6.53544	5.71116	4.17178	Curculin-like (mannose-binding) lectin domain containing protein.	Protein kinase, catalytic domain (IPR000719), S-locus glycoprotein (IPR000858), Bulb-type lectin domain (IPR001480), PAN-1 domain (IPR003014), Apple-like (IPR003609), Epidermal growth factor-like (IPR006210), Serine/threonine-protein kinase, active site (IPR008271), Protein kinase-like domain (IPR011009), Serine/threonine-protein kinase-like domain (IPR017442), S-receptor-like serine/threonine-pr…
1705	chr01:27385755-27390887	Os01t0668700-01	9.87053	7.22165	8.98148	11.5823	9.86082	Hypothetical protein.
1706	chr01:27474063-27476771	Os01t0670100-01	1.80514	1.11982	0.227385	6.13258	0.571485	Serine/threonine protein kinase-related domain containing protein.	Protein kinase, catalytic domain (IPR000719), S-locus glycoprotein (IPR000858), Bulb-type lectin domain (IPR001480), Serine/threonine-protein kinase, catalytic domain (IPR002290), Apple-like (IPR003609), Epidermal growth factor-like (IPR006210), Serine/threonine-protein kinase, active site (IPR008271), Protein kinase-like domain (IPR011009), PAN-2 domain (IPR013227), Protein kinase, ATP binding s…
1707	chr01:27482638-27486881	Os01t0670200-01	6.44968	4.92708	4.1693	3.87884	2.62844	Non-protein coding transcript.
1708	chr01:27491019-27492842	Os01t0670500-01	5.04056	1.35235	0.263612	1.37886	0.313457	Conserved hypothetical protein.
1709	chr01:27493781-27495009	Os01t0670600-01	4.40754	0.170897	0.2776	0.45377	0.405109	Protein kinase, catalytic domain domain containing protein.	Protein kinase, catalytic domain (IPR000719), S-locus glycoprotein (IPR000858), Bulb-type lectin domain (IPR001480), Serine/threonine-protein kinase, catalytic domain (IPR002290), Apple-like (IPR003609), Serine/threonine-protein kinase, active site (IPR008271), Protein kinase-like domain (IPR011009), PAN-2 domain (IPR013227), Protein kinase, ATP binding site (IPR017441), Serine/threonine-protein …
1710	chr01:27501504-27507271	Os01t0670800-02	20.7698	14.1975	19.8281	23.2002	13.8427	Ortholog of Arabidopsis ETTIN, Awn development	DNA-binding pseudobarrel domain (IPR015300), B3 DNA binding domain (IPR003340), Auxin response factor (IPR010525)
1711	chr01:27556129-27560392	Os01t0672100-02	0.3171	0.667017	0.464345	0.708432	0.60234	No apical meristem (NAM) protein domain containing protein.
1712	chr01:27566126-27570557	Os01t0672166-00	1.7813	1.79308	1.30422	2.71449	1.59313	Pentatricopeptide repeat domain containing protein.	Pentatricopeptide repeat (IPR002885)
1713	chr01:27581376-27599244	Os01t0672300-01	24.1334	21.9523	25.0518	21.1545	26.6102	Conserved hypothetical protein.
1714	chr01:27601414-27604989	Os01t0672400-02	69.7993	15.8292	23.7324	27.3421	22.8459	Similar to Protein DEHYDRATION-INDUCED 19 homolog 3.	Drought induced 19/ RING finger protein 114 (IPR008598)
1715	chr01:27605884-27612830	Os01t0672500-01	9.83009	12.6756	13.0512	14.9954	10.3874	Glycosyl transferase, family 48 protein.	Glycosyl transferase, family 48 (IPR003440)
1716	chr01:27623528-27623954	Os01t0672600-01	7.7985	13.6737	4.44101	3.52694	3.90911	Non-protein coding transcript.
1717	chr01:27624655-27630363	Os01t0672700-01	26.8478	22.9778	23.6584	23.4595	17.9341	Hypothetical conserved gene.
1718	chr01:27630978-27633716	Os01t0672800-01	33.4601	20.1939	14.7027	22.9668	15.0912	Protein of unknown function DUF1421 domain containing protein.	Protein of unknown function DUF1421 (IPR010820)
1719	chr01:27656021-27658212	Os01t0673300-01	11.8846	9.96392	10.3846	7.58574	6.43343	Protein of unknown function DUF295 family protein.	Protein of unknown function DUF295 (IPR005174)
1720	chr01:27660020-27666809	Os01t0673500-01	28.267	18.0174	23.6928	21.0193	25.0692	Similar to predicted protein.	ATPase, AAA+ type, core (IPR003593), ATPase, AAA-type, core (IPR003959)
1721	chr01:27668287-27671670	Os01t0673600-01	240.99	132.512	173.996	121.957	196.653	Ubiquitin-conjugating enzyme, Error-free DNA damage tolerance, Regulation of abiotic stress and hormone responses	Ubiquitin-conjugating enzyme/RWD-like (IPR016135), Ubiquitin-conjugating enzyme E2 (IPR000608), Ubiquitin-conjugating enzyme, active site (IPR023313)
1722	chr01:27675913-27681547	Os01t0673700-00	32.7277	17.5056	26.2897	18.3938	30.1733	Similar to Dof3 (Fragment).	Zinc finger, Dof-type (IPR003851)
1723	chr01:27681731-27685688	Os01t0673900-01	26.7715	17.9481	21.825	14.9015	19.4061	Zinc finger, RING-type domain containing protein.	Zinc finger, RING-type (IPR001841), Zinc finger, RING/FYVE/PHD-type (IPR013083), Zinc finger, C3HC4 RING-type (IPR018957)
1724	chr01:27689303-27692700	Os01t0674000-01	34.6218	13.5873	13.2877	14.6641	10.2089	Homeodomain-like containing protein.	SANT domain, DNA binding (IPR001005)
1725	chr01:27692833-27702693	Os01t0674100-01	46.2915	24.5361	30.6109	27.8012	34.8885	Similar to ATP binding protein.
1726	chr01:27703707-27705368	Os01t0674150-01	9.60683	12.118	13.8101	10.6131	8.05471	Conserved hypothetical protein.
1727	chr01:27714580-27715420	Os01t0674400-00	9.83194	5.40285	3.83931	6.4556	2.13441	Hypothetical conserved gene.
1728	chr01:27716164-27721262	Os01t0674500-01	44.5316	22.6678	21.6762	22.2847	19.7352	Similar to cDNA clone:J023048A08, full insert sequence.	Tubby, C-terminal (IPR000007), Tubby, C-terminal, conserved site (IPR018066)
1729	chr01:27725323-27739865	Os01t0674700-00	31.1694	21.3138	33.1445	24.9952	34.3414	Similar to EMB2279 (EMBRYO DEFECTIVE 2279).	Pentatricopeptide repeat (IPR002885), Tetratricopeptide-like helical (IPR011990)
1730	chr01:27742307-27742976	Os01t0675000-01	5.61874	0.562856	0	0	0	Rop nucleotide exchanger, PRONE domain containing protein.	Plant specific Rop nucleotide exchanger, PRONE (IPR005512)
1731	chr01:27745693-27748039	Os01t0675100-01	211.461	226.937	264.657	213.455	271.129	Similar to peroxiredoxin.	Thioredoxin-like fold (IPR012336), Redoxin (IPR013740)
1732	chr01:27757560-27761703	Os01t0675500-01	23.3016	12.5114	19.4538	21.8219	16.2456	Similar to Glycoprotein-specific UDP-glucuronyltransferase-like protein.	Glycosyl transferase, family 43 (IPR005027)
1733	chr01:27777275-27782312	Os01t0675800-01	37.7352	30.9494	36.4967	26.7101	22.2866	No apical meristem (NAM) protein domain containing protein.	No apical meristem (NAM) protein (IPR003441)
1734	chr01:27801411-27802473	Os01t0676200-01	4.2401	6.93139	9.76881	9.03981	16.4305	Conserved hypothetical protein.
1735	chr01:27860753-27862034	Os01t0677500-00	0	0	3.59273	0	0	Similar to ubiquitin-conjugating enzyme E2.	Ubiquitin-conjugating enzyme, E2 (IPR000608), Ubiquitin-conjugating enzyme/RWD-like (IPR016135)
1736	chr01:27869260-27871604	Os01t0677900-01	0.0681229	1.06443	0.266015	1.36967	0.0862675	Protein of unknown function DUF2921 domain containing protein.	Protein of unknown function DUF2921 (IPR021319)
1737	chr01:27906477-27921042	Os01t0678500-02	25.4099	13.9542	9.91775	4.91388	8.14109	Voltage-gated Ca2+ channel protein, Elicitor-induced defense reponses, Hypersensitive cell death, Activation of MAPK cascade	Calcium-binding EF-hand (IPR002048), Ion transport (IPR005821), EF-hand-like domain (IPR011992), EF-HAND 2 (IPR018249)
1738	chr01:27922277-27924378	Os01t0678600-01	53.4049	40.0656	89.7093	66.122	126.864	Ribosomal protein S20 family protein.	Ribosomal protein S20 (IPR002583)
1739	chr01:27924792-27928611	Os01t0678700-01	18.5786	24.2794	20.3281	14.0475	12.3162	DP protein.	Transcription factor E2F/dimerisation partner (TDP) (IPR003316), Winged helix-turn-helix transcription repressor DNA-binding (IPR011991), Transcription factor DP, C-terminal (IPR014889), Transcription factor DP (IPR015648), Transcription factor DP, subgroup (IPR016556)
1740	chr01:27934156-27935052	Os01t0678950-01	3.40299	0.943986	0.766641	0.835498	0.580109	Non-protein coding transcript.
1741	chr01:27938777-27947037	Os01t0679000-02	23.7769	22.8707	21.174	23.347	20.3434	Hypothetical conserved gene.	RNA polymerase III Rpc82, C -terminal (IPR008806)
1742	chr01:27950375-27951264	Os01t0679300-01	0.424553	0.76549	1.03616	5.82663	0.47043	Non-protein coding transcript.
1743	chr01:27956551-27961540	Os01t0679500-01	1.28106	6.58684	3.10316	12.6176	1.92508	Peptidase aspartic, catalytic domain containing protein.	Peptidase A1 (IPR001461), Peptidase aspartic, active site (IPR001969), Peptidase aspartic, catalytic (IPR009007), Peptidase aspartic (IPR021109)
1744	chr01:27961696-27965444	Os01t0679600-02	17.7569	14.9411	16.6848	18.49	22.627	Region of unknown function DUF1794 domain containing protein.	Calycin-like (IPR011038), Domain of unknown function DUF1794 (IPR014878)
1745	chr01:27965558-27968153	Os01t0679700-02	323.792	372.796	382.906	431.315	322.967	Similar to 60S ribosomal protein L37a.
1746	chr01:27983479-27990611	Os01t0679900-02	30.3872	16.5356	27.4954	18.142	23.1122	Similar to predicted protein.	YTH domain (IPR007275)
1747	chr01:28009031-28011932	Os01t0680400-01	54.2244	52.3998	44.4081	59.2828	44.2998	Histone-fold domain containing protein.	TAFII28-like protein (IPR006809), Histone-fold (IPR009072)
1748	chr01:28012268-28014513	Os01t0680500-01	6.1118	5.06983	8.31955	10.4121	10.0834	Hypothetical protein.
1749	chr01:28015298-28021405	Os01t0680700-03	63.1585	30.7612	39.685	53.0268	49.062	Hypothetical conserved gene.	Protein of unknown function DUF1639 (IPR012438)
1750	chr01:28028720-28032086	Os01t0680950-01	17.6224	10.1669	21.1795	13.8977	22.4897	Hypothetical gene.
1751	chr01:28032924-28035211	Os01t0681000-01	1.02963	1.85636	0.402064	1.84018	0.456356	Uncharacterised protein family UPF0089 domain containing protein.	O-acyltransferase, WSD1, N-terminal (IPR004255), O-acyltransferase, WSD1, C-terminal (IPR009721)
1752	chr01:28054911-28067199	Os01t0681200-01	9.58529	10.656	19.0056	15.9543	18.5042	Similar to Acyl-CoA synthetase (EC 6.2.1.3).	AMP-dependent synthetase/ligase (IPR000873), AMP-binding, conserved site (IPR020845)
1753	chr01:28080407-28083437	Os01t0681600-02	107.123	98.7026	68.0315	85.6844	61.0512	Similar to Splicing factor 3A subunit 3 (Spliceosome associated protein 61) (SAP 61) (SF3a60).
1754	chr01:28091114-28102954	Os01t0682001-01	47.105	15.8466	28.8777	39.4797	35.4623	Similar to NADH dependent Glutamate Synthase.	Glutamine amidotransferase, class-II (IPR000583), Glutamine amidotransferase, type II (IPR017932)
1755	chr01:28118091-28123489	Os01t0682200-00	22.2183	19.9762	23.8263	25.3818	21.2956	Similar to predicted protein.	Gaa1-like, GPI transamidase component (IPR007246)
1756	chr01:28126329-28130259	Os01t0682500-01	5.02477	3.80268	4.26947	3.74181	7.2469	Similar to Protein Kinase C630.09c.
1757	chr01:28131361-28132826	Os01t0682700-01	0.231023	0	0	0.811041	0.0365696	Conserved hypothetical protein.
1758	chr01:28136323-28143447	Os01t0683100-02	35.3847	33.8371	29.1123	34.92	24.0487	Similar to LUE1 protein.	ATPase, AAA+ type, core (IPR003593), ATPase, AAA-type, core (IPR003959), ATPase, AAA-type, conserved site (IPR003960), Vps4 oligomerisation, C-terminal (IPR015415)
1759	chr04:7911499-7915283	Os01t0683400-01	11.4054	5.50681	11.4203	7.69718	17.3942	Similar to Origin recognition complex 4.	Origin recognition complex, subunit 4 (IPR016527)
1760	chr01:28161457-28172587	Os01t0683500-01	3.45993	5.55155	5.0911	8.31107	5.3183	Non-protein coding transcript.
1761	chr01:28173817-28176198	Os01t0683600-01	106.348	77.2271	114.834	77.8876	90.3555	Conserved hypothetical protein.
1762	chr01:28176709-28177762	Os01t0683700-01	1.02838	1.44213	1.84055	1.9693	2.44179	Protein of unknown function DUF599 family protein.	Protein of unknown function DUF599 (IPR006747)
1763	chr01:28187840-28193611	Os01t0684200-01	20.4888	16.6511	23.5865	21.0853	19.8651	Conserved hypothetical protein.
1764	chr01:28199701-28200215	Os01t0684400-01	1.40081	3.64876	1.82335	3.27911	3.99131	Non-protein coding transcript.
1765	chr11:3458432-3460944	Os01t0684601-00	1.05936	2.95175	2.35041	1.50604	1.06712	Non-protein coding transcript.
1766	chr01:28231428-28238625	Os01t0684900-01	2.61254	5.13779	4.65551	4.27334	3.29173	Multi antimicrobial extrusion protein MatE family protein.	Multi antimicrobial extrusion protein (IPR002528)
1767	chr01:28240119-28248019	Os01t0685100-02	5.09628	3.57043	3.24803	3.97751	2.76706	Conserved hypothetical protein.
1768	chr01:28249879-28251703	Os01t0685400-01	3.55604	1.89287	12.2991	6.84184	18.9135	Homeodomain-like domain containing protein.	Homeodomain-like (IPR009057), Homeodomain-related (IPR012287), Myb, DNA-binding (IPR014778), Myb transcription factor (IPR015495), Transcription regulator HTH, Myb-type, DNA-binding (IPR017930)
1769	chr01:28260827-28273235	Os01t0685500-01	15.1666	13.3324	13.0266	16.4596	15.806	Similar to DNA ligase.	DNA ligase, ATP-dependent, central (IPR012310), DNA ligase, ATP-dependent, conserved site (IPR016059)
1770	chr01:28277640-28282079	Os01t0685800-01	241.769	223.13	312.887	236.848	301.491	Similar to ATP synthase beta chain, mitochondrial precursor (EC 3.6.3.14).	ATPase, F1/V1/A1 complex, alpha/beta subunit, nucleotide-binding domain (IPR000194), ATPase, F1/V1/A1 complex, alpha/beta subunit, C-terminal (IPR000793), ATPase, AAA+ type, core (IPR003593), ATPase, F1/V1/A1 complex, alpha/beta subunit, N-terminal (IPR004100), ATPase, F1 complex, beta subunit (IPR005722), ATPase, F1/A1 complex, alpha/beta subunit, N-terminal (IPR018118), ATPase, alpha/beta subun…
1771	chr01:28282819-28287270	Os01t0685900-02	10.1997	40.2259	12.8992	52.193	3.55935	Similar to 65kD microtubule associated protein.	Microtubule-associated protein, MAP65/ASE1-type (IPR007145)
1772	chr01:28289356-28290386	Os01t0686000-01	2.99462	6.03454	2.57951	7.19632	3.62493	Similar to cDNA, clone: J100026I16, full insert sequence.
1773	chr01:28295081-28299997	Os01t0686100-01	17.0655	19.1265	16.8355	13.7289	17.6235	Hypothetical conserved gene.
1774	chr01:28312045-28317480	Os01t0686400-01	30.6656	26.0792	25.9828	24.467	18.8672	Similar to AR401.
1775	chr01:28319189-28321128	Os01t0686500-01	12.9198	0.803544	0.811352	1.94377	1.75222	Protein of unknown function DUF1618 domain containing protein.	Domain of unknown function DUF1618 (IPR011676)
1776	chr01:28325395-28328254	Os01t0686700-00	0.592084	0.142333	1.38401	1.51075	0.937234	Similar to protein binding protein.	Zinc finger, RING/FYVE/PHD-type (IPR013083)
1777	chr01:28330740-28333664	Os01t0686800-02	241.49	245.012	274.099	338.102	281.502	Similar to Guanine nucleotide-binding protein subunit beta-like protein A.	WD40 repeat (IPR001680), WD40 repeat-like-containing domain (IPR011046), WD40/YVTN repeat-like-containing domain (IPR015943), WD40-repeat-containing domain (IPR017986), WD40 repeat, conserved site (IPR019775), WD40 repeat, subgroup (IPR019781), WD40 repeat 2 (IPR019782), G-protein beta WD-40 repeat (IPR020472)
1778	chr01:28345835-28351028	Os01t0687300-01	1.55903	18.0305	1.20172	16.0993	11.7601	Conserved hypothetical protein.
1779	chr01:28354815-28356064	Os01t0687400-01	4.17986	8.20607	1.22416	2.00103	0.749867	Similar to Chitinase (EC 3.2.1.14).	Glycoside hydrolase, family 18, catalytic domain (IPR001223), Glycoside hydrolase, chitinase active site (IPR001579), Glycoside hydrolase, subgroup, catalytic domain (IPR013781), Glycoside hydrolase, superfamily (IPR017853)
1780	chr01:28364042-28370674	Os01t0687600-01	3.67595	2.43888	3.12046	3.30145	2.98048	Similar to Arginine/serine-rich coiled coil protein 1.	Domain of unknown function DUF1777 (IPR013957)
1781	chr01:28370837-28374532	Os01t0687700-01	19.7591	19.7402	21.4188	18.1814	21.3662	Protein of unknown function DUF292, eukaryotic domain containing protein.	Domain of unknown function DUF292, eukaryotic (IPR005061)
1782	chr01:28376412-28379990	Os01t0687800-00	8.26782	5.67352	12.5437	5.81047	13.7742	FAD linked oxidase, N-terminal domain containing protein.	FAD linked oxidase, N-terminal (IPR006094), D-arabinono-1,4-lactone oxidase (IPR007173), Plant-specific FAD-dependent oxidoreductase (IPR010030), FAD-binding, type 2 (IPR016166), FAD-linked oxidase, FAD-binding, subdomain 2 (IPR016168)
1783	chr03:10134112-10134282	Os01t0688000-01	209.656	207.309	253.795	676.652	1046.07	Conserved hypothetical protein.
1784	chr01:28383919-28387254	Os01t0688200-01	5.46236	4.95904	6.01418	4.08744	3.91128	Similar to hydrolase, alpha/beta fold family protein.	Alpha/beta hydrolase fold-1 (IPR000073)
1785	chr01:28417052-28418592	Os01t0688600-01	15.0697	9.51334	9.14835	9.41694	8.25884	Protein of unknown function DUF1639 family protein.	Protein of unknown function DUF1639 (IPR012438)
1786	chr07:22805373-22806879	Os01t0688600-02	2.79703	1.27754	0.873779	2.32094	1.77102	Protein of unknown function DUF1639 family protein.	Protein of unknown function DUF1639 (IPR012438)
1787	chr01:28425621-28427588	Os01t0688900-00	1.13717	1.10397	2.39108	1.67503	3.48937	Similar to HSP70B (heat shock protein 70B); ATP binding.	Heat shock protein Hsp70 (IPR001023), Heat shock protein 70 (IPR013126), Heat shock protein 70, conserved site (IPR018181)
1788	chr01:28431888-28433404	Os01t0689000-01	11.4546	7.35887	6.55518	8.0679	7.00269	Protein of unknown function DUF1639 family protein.	Protein of unknown function DUF1639 (IPR012438)
1789	chr01:28447857-28459087	Os01t0689451-02	12.5376	11.9885	19.3375	12.8151	19.2638	Iron-binding haemerythrin RING ubiquitin ligase, Iron-binding sensor, Regulation of iron acquisition	Haemerythrin-like (IPR012312), Zinc finger, CHY-type (IPR008913), Zinc finger, CTCHY-type (IPR017921), Zinc finger, RING/FYVE/PHD-type (IPR013083), Zinc finger, RING-type (IPR001841)
1790	chr01:28467679-28471199	Os01t0689600-01	11.3076	9.9047	11.7012	12.8518	9.17333	Hypothetical conserved gene.
1791	chr01:28479086-28488276	Os01t0689975-00	1.92498	0.14462	0.234904	1.536	0.45707	Hypothetical protein.
1792	chr01:38294894-38296955	Os01t0690333-00	0.15698	0.424533	0.229874	2.15426	0.024849	Similar to Zinc finger, C3HC4 type family protein.	Zinc finger, RING-type (IPR001841), Zinc finger, RING/FYVE/PHD-type (IPR013083), Zinc finger, RING-H2-type (IPR024766)
1793	chr01:28513065-28514047	Os01t0690600-01	0.186986	0.11238	1.09525	1.55165	0.414383	Conserved hypothetical protein.
1794	chr01:28524034-28531868	Os01t0690800-01	3.88812	2.94251	4.05147	4.38139	2.32509	Protein kinase, core domain containing protein.	Protein kinase, catalytic domain (IPR000719), Serine-threonine/tyrosine-protein kinase (IPR001245), Serine/threonine-protein kinase, active site (IPR008271), Protein kinase-like domain (IPR011009), Concanavalin A-like lectin/glucanase, subgroup (IPR013320), Protein kinase, ATP binding site (IPR017441)
1795	chr01:28535192-28535633	Os01t0691000-01	0	4.39464	0	0.972396	1.1572	Similar to Acidic endochitinase SE2 precursor (EC 3.2.1.14).	Glycoside hydrolase, family 18, catalytic domain (IPR001223), Glycoside hydrolase, chitinase active site (IPR001579), Glycoside hydrolase, subgroup, catalytic domain (IPR013781), Glycoside hydrolase, superfamily (IPR017853)
1796	chr01:28537341-28537695	Os01t0691050-00	0.952373	6.2988	0	1.21634	0	Protein kinase, catalytic domain domain containing protein.	Protein kinase, catalytic domain (IPR000719), Serine-threonine/tyrosine-protein kinase (IPR001245), Serine/threonine-protein kinase, catalytic domain (IPR002290), Protein kinase-like domain (IPR011009), Protein kinase, ATP binding site (IPR017441), Tyrosine-protein kinase, catalytic domain (IPR020635)
1797	chr01:28539946-28545416	Os01t0691500-01	16.6732	9.91377	18.0532	11.1279	15.4928	Cytidylyltransferase domain containing protein.	Cytidylyltransferase (IPR004820), Rossmann-like alpha/beta/alpha sandwich fold (IPR014729)
1798	chr01:28545552-28553839	Os01t0691600-01	38.5581	34.4441	33.5608	37.636	39.268	Similar to DNA repair helicase XPB2 (EC 3.6.1.-) (XPB homolog 2) (ERCC3 homolog 2) (RAD25 homolog 2) (AtXPB2).	Xeroderma pigmentosum group B protein (XP-B) (IPR001161), Helicase/UvrB domain (IPR006935), DEAD-like helicase (IPR014001)
1799	chr01:28555813-28560618	Os01t0691700-01	57.3605	41.4258	48.7224	42.7149	38.5543	Similar to Serine/threonine protein phosphatase 2A.	Metallophosphoesterase domain (IPR004843), Serine/threonine-specific protein phosphatase/bis(5-nucleosyl)-tetraphosphatase (IPR006186)
1800	chr01:28566551-28567832	Os01t0692000-01	1.96917	1.36553	0.591498	5.65625	1.72638	Similar to Glutathione S-transferase GSTU6.	Glutathione S-transferase, C-terminal (IPR004046), Glutathione S-transferase, C-terminal-like (IPR010987), Glutathione S-transferase/chloride channel, C-terminal (IPR017933)
1801	chr01:28568732-28569959	Os01t0692050-00	0.769349	1.66455	1.50213	9.77259	1.41269	Conserved hypothetical protein.
1802	chr01:28572059-28572997	Os01t0692200-01	5.54835	2.14369	1.54757	5.50223	1.63108	Conserved hypothetical protein.
1803	chr01:28573118-28575659	Os01t0692300-01	1.46386	1.11966	3.76754	4.18336	2.29614	Protein of unknown function DUF827, plant domain containing protein.	Protein of unknown function DUF827, plant (IPR008545)
1804	chr01:28575798-28576574	Os01t0692400-01	0	0	0	0.97293	0.884629	Conserved hypothetical protein.
1805	chr01:28578098-28587229	Os01t0692700-01	4.54708	3.65314	4.8891	4.32864	3.95345	Similar to Protein binding protein.
1806	chr01:28606316-28607427	Os01t0693300-01	0.485576	3.2107	0	0.620009	0	Similar to Lipid phosphate phosphatase 2 (EC 3.1.3.-) (AtLPP2) (Phosphatidic acid phosphatase 2) (AtPAP2) (Prenyl diphosphate phosphatase).	Phosphatidic acid phosphatase type 2/haloperoxidase (IPR000326), Phosphatidic acid phosphatase/chloroperoxidase, N-terminal (IPR016118)
1807	chr01:28619487-28621177	Os01t0693400-01	144.333	61.2843	28.1422	19.7772	17.8182	Pathogenesis-related transcriptional factor and ERF, DNA-binding domain containing protein.	Pathogenesis-related transcriptional factor/ERF, DNA-binding (IPR001471), Transcriptional factor B3 (IPR003340), DNA-binding pseudobarrel domain (IPR015300), DNA-binding, integrase-type (IPR016177)
1808	chr09:3108725-3109795	Os01t0693532-01	0.336083	1.71689	1.31238	0.643584	0.3192	Conserved hypothetical protein.
1809	chr01:28653995-28655952	Os01t0693800-01	55.7036	29.9789	28.6508	28.7358	25.8736	Similar to Threonine synthase, chloroplast precursor (EC 4.2.3.1) (TS).	Serine/threonine dehydratase, pyridoxal-phosphate-binding site (IPR000634), Pyridoxal phosphate-dependent enzyme, beta subunit (IPR001926), Threonine synthase (IPR004450)
1810	chr01:28657594-28660496	Os01t0693900-02	11.2632	8.80799	10.8631	8.58541	8.77057	Peptidyl-tRNA hydrolase family protein.	Peptidyl-tRNA hydrolase (IPR001328), Peptidyl-tRNA hydrolase, conserved site (IPR018171)
1811	chr01:28675376-28680173	Os01t0694200-01	12.9044	10.5293	10.1972	11.7634	9.42898	Conserved hypothetical protein.
1812	chr01:28683873-28698908	Os01t0694300-01	37.0538	30.032	28.957	44.5989	32.3622	Similar to T17H3.9.	Symplekin tight junction protein C-terminal (IPR022075)
1813	chr01:28726193-28727230	Os01t0694800-01	1.92146	2.72954	1.19369	0.892004	0.110602	Conserved hypothetical protein.
1814	chr01:28728971-28735127	Os01t0694900-01	29.7283	20.9796	37.684	28.2972	30.1418	Epsin-like, N-terminal domain containing protein.	ENTH/VHS (IPR008942), ANTH (IPR011417), Epsin-like, N-terminal (IPR013809), Clathrin adaptor, phosphoinositide-binding, GAT-like (IPR014712)
1815	chr01:28739870-28744761	Os01t0695100-01	56.2709	44.52	73.5613	26.7227	37.0508	Similar to Phosphoethanolamine N-methyltransferase.
1816	chr01:28746435-28751378	Os01t0695200-01	23.1596	7.43559	8.08	9.95913	10.1084	Protein of unknown function DUF266, plant family protein.	Glycosyl transferase, family 14 (IPR003406)
1817	chr01:28752054-28759318	Os01t0695300-01	13.2949	8.4792	10.1852	12.8359	12.0058	Similar to Farnesyl pyrophosphate synthetase (FPP synthetase) (FPS) (Farnesyl diphosphate synthetase) [Includes: Dimethylallyltranstransferase (EC 2.5.1.1); Geranyltranstransferase (EC 2.5.1.10)].	Polyprenyl synthetase (IPR000092), Terpenoid synthase (IPR008949)
1818	chr01:28779471-28780014	Os01t0695700-00	0	1.2842	6.25708	0.545574	0.270552	Similar to MDR-like ABC transporter.	ABC transporter, transmembrane domain (IPR001140), ABC transporter-like (IPR003439), ATPase, AAA+ type, core (IPR003593), ABC transporter, transmembrane domain, type 1 (IPR011527), ABC transporter, conserved site (IPR017871), ABC transporter, integral membrane type 1 (IPR017940)
1819	chr01:28786558-28787946	Os01t0695800-01	0.527825	1.2689	1.20232	1.51614	0.389907	Similar to MDR-like ABC transporter.	ABC transporter-like (IPR003439), ATPase, AAA+ type, core (IPR003593), ABC transporter, conserved site (IPR017871)
1820	chr01:28796164-28797893	Os01t0695900-01	12.8196	11.1285	37.3461	15.6185	49.3144	OSMYB4.	SANT domain, DNA binding (IPR001005), Homeodomain-like (IPR009057), Homeodomain-related (IPR012287), Myb, DNA-binding (IPR014778), Myb transcription factor (IPR015495), Transcription regulator HTH, Myb-type, DNA-binding (IPR017930)
1821	chr01:28798888-28804390	Os01t0696000-02	8.49094	6.57825	10.5207	8.433	8.6394	Conserved hypothetical protein.
1822	chr01:28822870-28824277	Os01t0696500-01	22.949	14.276	14.2806	19.0601	18.0572	Conserved hypothetical protein.
1823	chr01:28825718-28833225	Os01t0696701-00	5.25752	1.9927	1.3626	2.66088	3.49358	Hypothetical protein.
1824	chr03:17258467-17259989	Os01t0697100-01	31.7668	9.3724	15.8012	21.3912	13.8854	UDP-glucuronosyl/UDP-glucosyltransferase family protein.	DNA methylase, N-6 adenine-specific, conserved site (IPR002052), UDP-glucuronosyl/UDP-glucosyltransferase (IPR002213)
1825	chr01:28871757-28872643	Os01t0697400-00	2.34528	2.30653	3.74652	3.13023	1.88997	Conserved hypothetical protein.
1826	chr01:28881079-28883069	Os01t0698000-02	82.7846	43.6171	45.1892	84.0528	62.5262	Conserved hypothetical protein.
1827	chr01:28885406-28890911	Os01t0698100-01	31.4588	28.2694	28.1752	23.6819	19.1468	SWAP/Surp domain containing protein.	SWAP/Surp (IPR000061), Splicing factor, suppressor of white apricot (IPR019147)
1828	chr01:28892901-28897289	Os01t0698300-01	8.85852	10.1362	8.93278	12.3047	10.7743	Zinc finger, BED-type predicted domain containing protein.	Zinc finger, BED-type predicted (IPR003656), HAT dimerisation (IPR008906), Ribonuclease H-like (IPR012337)
1829	chr01:28900210-28904088	Os01t0698500-01	7.38484	10.9189	2.5935	6.52976	0.841059	Non-protein coding transcript.
1830	chr01:28921352-28922922	Os01t0699100-01	20.4767	1.21779	0.520574	2.58681	1.35056	Serine/threonine protein kinase domain containing protein.	Protein kinase, catalytic domain (IPR000719), Serine/threonine-protein kinase, catalytic domain (IPR002290), Serine/threonine-protein kinase, active site (IPR008271), Protein kinase-like domain (IPR011009), Protein kinase, ATP binding site (IPR017441), Serine/threonine-protein kinase-like domain (IPR017442), Tyrosine-protein kinase, catalytic domain (IPR020635)
1831	chr01:28933702-28935193	Os01t0699400-01	94.9603	2.78886	0.110493	2.34794	0.250826	Serine/threonine protein kinase domain containing protein.	Protein kinase, catalytic domain (IPR000719), Serine/threonine-protein kinase, catalytic domain (IPR002290), Serine/threonine-protein kinase, active site (IPR008271), Protein kinase-like domain (IPR011009), Protein kinase, ATP binding site (IPR017441), Serine/threonine-protein kinase-like domain (IPR017442), Tyrosine-protein kinase, catalytic domain (IPR020635)
1832	chr01:28939499-28941092	Os01t0699500-01	106.565	14.0568	3.17421	18.0427	5.24653	Serine/threonine protein kinase domain containing protein.	Protein kinase, catalytic domain (IPR000719), Serine/threonine-protein kinase, catalytic domain (IPR002290), Serine/threonine-protein kinase, active site (IPR008271), Protein kinase-like domain (IPR011009), Protein kinase, ATP binding site (IPR017441), Serine/threonine-protein kinase-like domain (IPR017442), Tyrosine-protein kinase, catalytic domain (IPR020635)
1833	chr01:28946704-28948046	Os01t0699600-01	82.4116	18.9961	2.62347	22.5036	1.13437	Serine/threonine protein kinase domain containing protein.	Protein kinase, catalytic domain (IPR000719), Serine/threonine-protein kinase, catalytic domain (IPR002290), Serine/threonine-protein kinase, active site (IPR008271), Protein kinase-like domain (IPR011009), Protein kinase, ATP binding site (IPR017441), Serine/threonine-protein kinase-like domain (IPR017442)
1834	chr01:28955689-28957011	Os01t0699900-01	5.30697	2.36263	16.6938	2.88572	19.5392	Similar to Plasma membrane associated protein-like.	AWPM-19-like (IPR008390)
1835	chr01:28970639-28974733	Os01t0700000-02	54.5637	23.2946	28.2344	30.5456	20.3578	Conserved hypothetical protein.
1836	chr01:23171439-23171978	Os01t0700100-01	5.68843	1.3678	0.555323	0.907951	1.26062	MtN3 and saliva related transmembrane protein family protein.	RAG1-activating protein-1-related (IPR004316)
1837	chr01:28978020-28984045	Os01t0700200-01	2.64304	4.22083	4.47437	2.9196	2.88628	Similar to Chromosome condensation regulator protein (Fragment).	Zinc finger, FYVE-type (IPR000306), Regulator of chromosome condensation, RCC1 (IPR000408), Pleckstrin homology domain (IPR001849), Regulator of chromosome condensation/beta-lactamase-inhibitor protein II (IPR009091), Zinc finger, FYVE/PHD-type (IPR011011), Pleckstrin homology-type (IPR011993), Zinc finger, RING/FYVE/PHD-type (IPR013083), Brevis radix-like domain (IPR013591), Zinc finger, FYVE-re…
1838	chr01:29050799-29053399	Os01t0701700-01	1.25547	2.11266	0.980503	1.08185	0.397466	SAM dependent carboxyl methyltransferase family protein.	SAM dependent carboxyl methyltransferase (IPR005299)
1839	chr01:29066666-29072540	Os01t0701900-01	3.36304	3.24705	4.18976	7.31406	6.68001	Similar to Phosphatidylinositol transfer-like protein III.	Cellular retinaldehyde-binding/triple function, C-terminal (IPR001251), Cellular retinaldehyde-binding/triple function, N-terminal (IPR008273), Phosphatidylinositol transfer protein-like, N-terminal (IPR011074)
1840	chr01:29072705-29076387	Os01t0702000-01	7.63274	26.7767	25.223	44.1624	44.9788	Protein of unknown function DUF151 domain containing protein.	Domain of unknown function DUF151 (IPR003729)
1841	chr01:29109948-29123339	Os01t0702400-01	10.9622	11.1598	10.5295	19.3138	13.0558	WD40/YVTN repeat-like domain containing protein.	WD40 repeat (IPR001680), WD40 repeat-like-containing domain (IPR011046), WD40/YVTN repeat-like-containing domain (IPR015943), WD40 repeat, subgroup (IPR019781), Transcription factor IIIC, 90kDa subunit, N-terminal (IPR024761)
1842	chr01:29123563-29124625	Os01t0702500-01	0.18627	2.79874	0.363686	1.01065	0.707651	Similar to Dehydrin Rab25.	Dehydrin (IPR000167)
1843	chr01:29132115-29133939	Os01t0702700-01	2.40032	2.82237	8.45616	4.79618	4.55948	Similar to Transcription factor MYB86 (Myb-related protein 86) (AtMYB86) (Myb homolog 4) (AtMyb4).	SANT domain, DNA binding (IPR001005), Homeodomain-like (IPR009057), Homeodomain-related (IPR012287), Myb, DNA-binding (IPR014778), Myb transcription factor (IPR015495), Transcription regulator HTH, Myb-type, DNA-binding (IPR017930)
1844	chr01:29146707-29148184	Os01t0702900-01	4.92027	3.91975	3.46287	0.474743	2.24599	Similar to Sucrose-phosphate synthase (EC 2.4.1.14).	Poly(A) polymerase, central domain (IPR007012)
1845	chr08:10804287-10805290	Os01t0703000-01	1.09252	1.75097	2.31088	1.85969	2.01763	Similar to Poly(A) polymerase gamma (EC 2.7.7.19) (PAP gamma) (Polynucleotide adenylyltransferase gamma) (SRP RNA 3' adenylating enzyme).
1846	chr01:29152632-29154751	Os01t0703300-02	2.33425	0.490997	0.341816	0.111746	1.33019	Similar to zinc finger (C3HC4-type RING finger) family protein.
1847	chr01:29158188-29162797	Os01t0703400-01	114.909	62.3803	85.4416	53.0961	86.8893	Similar to Farnesyl pyrophosphate synthetase (FPP synthetase) (FPS) (Farnesyl diphosphate synthetase) [Includes: Dimethylallyltranstransferase (EC 2.5.1.1); Geranyltranstransferase (EC 2.5.1.10)].	Polyprenyl synthetase (IPR000092), Terpenoid synthase (IPR008949)
1848	chr01:29166344-29170535	Os01t0703600-02	84.822	44.9545	66.2596	59.9586	70.926	Similar to clathrin adaptor complexes medium subunit family protein.	Clathrin adaptor, mu subunit (IPR001392), Clathrin adaptor, mu subunit, C-terminal (IPR008968), Longin-like (IPR011012), Clathrin adaptor, mu subunit, conserved site (IPR018240), AP complex, mu/sigma subunit (IPR022775)
1849	chr01:29188852-29191015	Os01t0704100-01	5.20861	6.3946	2.03393	5.36682	0.706707	Nitrate transporter, Nitrate transport	Major facilitator superfamily (IPR011701), Major facilitator superfamily domain, general substrate transporter (IPR016196)
1850	chr01:29191531-29195110	Os01t0704200-01	4.37242	4.01753	5.49919	5.49089	3.70435	Similar to predicted protein.
1851	chr01:29196624-29197057	Os01t0704250-00	0	0	1.23053	2.01198	0	Non-protein coding transcript.
1852	chr01:29202147-29203905	Os01t0704300-01	5.15728	11.1579	8.14707	12.509	8.63864	Conserved hypothetical protein.
1853	chr01:29206325-29209684	Os01t0704400-01	18.3736	15.4296	21.3622	11.884	17.5	Conserved hypothetical protein.
1854	chr01:29216844-29221721	Os01t0704700-01	9.38111	9.58552	11.4213	7.9332	10.9114	Similar to Chloride channel protein CLC-f (AtCLC-f). Splice isoform 2.	Chloride channel, voltage gated (IPR001807), Chloride channel, core (IPR014743)
1855	chr01:29230234-29231485	Os01t0705000-01	6.11878	3.92807	0.814549	5.3259	1.717	Hypothetical conserved gene.
1856	chr01:29232971-29234243	Os01t0705200-01	212.082	6.4292	1.65766	1.57161	0.053757	Late embryogenesis abundant protein repeat containing protein.	Late embryogenesis abundant protein, LEA-3 (IPR004238)
1857	chr01:29239978-29246840	Os01t0705300-01	21.1594	18.2909	36.5018	22.1271	28.127	Similar to PDE225/PTAC7.
1858	chr01:29246999-29250249	Os01t0705500-01	83.5751	61.5948	91.5345	71.8634	71.9538	Similar to fiber protein Fb11.
1859	chr01:29271168-29273238	Os01t0705700-01	23.9804	7.08842	6.71049	7.90247	5.78666	Similar to Transcription factor ICE1 (Inducer of CBF expression 1) (Basic helix- loop-helix protein 116) (bHLH116) (AtbHLH116).	Helix-loop-helix DNA-binding (IPR011598)
1860	chr01:29280121-29284705	Os01t0706000-01	19.9523	17.7946	16.629	15.5633	10.567	Similar to RNA polymerase II transcriptional coactivator KELP.	Transcriptional coactivator p15 (IPR003173), ssDNA-binding transcriptional regulator (IPR009044), DEK, C-terminal (IPR014876), RNA polymerase II transcriptional coactivator KELP (IPR017415)
1861	chr01:29285393-29288727	Os01t0706100-01	4.33254	4.78901	4.98485	9.35791	4.97216	Conserved hypothetical protein.
1862	chr01:29290184-29295688	Os01t0706200-01	4.22044	6.50043	5.58804	5.75546	7.28613	Cullin, N-terminal domain containing protein.	Cullin, N-terminal (IPR001373), Cullin repeat-like-containing domain (IPR016159)
1863	chr01:29306418-29312632	Os01t0706400-02	12.6402	7.57322	9.53529	7.8723	8.99784	Hypothetical conserved gene.	Domain of unknown function DUF292, eukaryotic (IPR005061)
1864	chr01:29314167-29316939	Os01t0706500-00	10.6468	23.6267	26.5794	31.2369	30.826	Ribosomal protein L28e domain containing protein.	Ribosomal protein L28e (IPR002672)
1865	chr01:29317397-29322687	Os01t0706600-00	10.82	6.0295	8.12745	9.02313	8.14892	Conserved hypothetical protein.
1866	chr01:29326767-29327464	Os01t0706850-00	8.54097	1.0621	8.05047	1.50406	6.62007	Non-protein coding transcript.
1867	chr01:29327585-29328770	Os01t0706900-01	1.33555	0.356737	1.59354	1.27874	2.06712	Similar to Auxin amidohydrolase.	Peptidase M20 (IPR002933), Peptidase M20, dimerisation (IPR011650), Amidohydrolase (IPR017439)
1868	chr01:29364520-29368023	Os01t0707300-02	90.7979	53.4709	83.5551	66.3501	79.5435	Similar to vesicle transport v-SNARE 13.	Vesicle transport v-SNARE, N-terminal (IPR007705), t-SNARE (IPR010989)
1869	chr01:29383150-29384180	Os01t0707500-02	0	0	2.06361	0.393549	0.557682	Similar to Transcription factor LAX PANICLE.	Helix-loop-helix DNA-binding (IPR011598)
1870	chr01:29405546-29411420	Os01t0708000-00	51.0187	50.5722	43.0265	49.2062	47.9892	Similar to Single myb histone 4.	SANT domain, DNA binding (IPR001005), Histone H1/H5 (IPR005818), Homeodomain-like (IPR009057), Winged helix-turn-helix transcription repressor DNA-binding (IPR011991), Homeodomain-related (IPR012287), Myb, DNA-binding (IPR014778), Transcription regulator HTH, Myb-type, DNA-binding (IPR017930)
1871	chr01:29412162-29415477	Os01t0708100-01	36.3998	26.9856	35.0325	39.6632	31.8601	Similar to N-myristoyl transferase (EC 2.3.1.97).	Myristoyl-CoA:protein N-myristoyltransferase (IPR000903), Acyl-CoA N-acyltransferase (IPR016181), Myristoyl-CoA:protein N-myristoyltransferase, N-terminal (IPR022676), Myristoyl-CoA:protein N-myristoyltransferase, C-terminal (IPR022677), Myristoyl-CoA:protein N-myristoyltransferase, conserved site (IPR022678)
1872	chr01:29423460-29428040	Os01t0708300-02	4.82316	1.7402	10.3588	2.46456	2.44313	Similar to predicted protein.	Protein of unknown function DUF803 (IPR008521)
1873	chr01:29431406-29436530	Os01t0708400-01	71.378	36.4906	41.2414	36.4268	42.3932	Non-protein coding transcript.
1874	chr01:29437274-29439927	Os01t0708500-01	17.2212	8.8713	6.92257	10.9463	5.58948	Similar to lysine decarboxylase-like protein.	Cytokinin riboside 5'-monophosphate phosphoribohydrolase LOG (IPR005269)
1875	chr01:29442663-29447148	Os01t0708600-01	55.5002	44.191	58.9269	53.335	61.4333	TRAPP I complex, Trs31 domain containing protein.	Transport protein particle (TRAPP) component (IPR007194), TRAPP I complex, Trs31 (IPR016696), NO signalling/Golgi transport ligand-binding domain (IPR024096)
1876	chr01:29447901-29450483	Os01t0708700-02	1.74243	9.03862	2.68581	15.4534	0.377432	Similar to calmodulin binding protein.
1877	chr01:29458517-29463027	Os01t0708900-01	25.6917	11.5932	13.0969	18.3576	12.0201	Mitochondrial substrate carrier family protein.	Mitochondrial carrier protein (IPR002067), Mitochondrial substrate/solute carrier (IPR018108), Mitochondrial carrier domain (IPR023395)
1878	chr01:29469366-29471559	Os01t0709100-01	11.8199	16.4463	56.3392	19.9697	42.032	Hypothetical protein.
1879	chr01:29479118-29482876	Os01t0709400-01	20.914	19.5351	17.4889	15.9362	14.782	Survival protein SurE family protein.	Survival protein SurE-like phosphatase/nucleotidase (IPR002828)
1880	chr01:29483156-29492569	Os01t0709500-04	137.668	37.6804	79.7446	45.3097	73.5544	Similar to Protein kinase.	Protein kinase, catalytic domain (IPR000719), Serine-threonine/tyrosine-protein kinase (IPR001245), Serine/threonine-protein kinase, catalytic domain (IPR002290), Serine/threonine-protein kinase, active site (IPR008271), Protein kinase-like domain (IPR011009), Protein kinase, ATP binding site (IPR017441), Tyrosine-protein kinase, catalytic domain (IPR020635)
1881	chr01:29501096-29506998	Os01t0710000-01	118.871	157.706	138.53	143.334	108.338	Similar to WD-repeat protein RBAP1.	WD40 repeat (IPR001680), WD40 repeat-like-containing domain (IPR011046), WD40/YVTN repeat-like-containing domain (IPR015943), WD40-repeat-containing domain (IPR017986), WD40 repeat, subgroup (IPR019781), WD40 repeat 2 (IPR019782), Histone-binding protein RBBP4 (IPR022052)
1882	chr01:29508253-29509417	Os01t0710100-00	3.03264	1.91373	0.296056	0.435548	0.0480049	Hypothetical conserved gene.	Protein of unknown function DUF761, plant (IPR008480)
1883	chr01:29512963-29515137	Os01t0710200-01	4.95758	4.31341	7.51246	3.77833	1.96775	Polyamine oxidase, Polyamine catabolism	Amine oxidase (IPR002937)
1884	chr01:29521336-29523263	Os01t0710250-01	2.43842	1.46547	3.78074	2.97559	2.17969	Hypothetical conserved gene.
1885	chr01:29529762-29532847	Os01t0710700-01	35.2328	21.3317	78.0199	32.1099	40.7756	Lipase, class 3 family protein.	Lipase, class 3 (IPR002921)
1886	chr01:29533832-29536342	Os01t0710800-01	10.4478	10.7542	14.9672	11.3754	10.0351	Conserved hypothetical protein.
1887	chr01:29536693-29542394	Os01t0711000-01	27.5113	17.3502	30.7549	18.9517	22.9439	Similar to Vacuolar ATP synthase subunit B isoform 2 (EC 3.6.3.14) (V-ATPase B subunit 2) (Vacuolar proton pump B subunit 2).	ATPase, F1/V1/A1 complex, alpha/beta subunit, nucleotide-binding domain (IPR000194), ATPase, F1/V1/A1 complex, alpha/beta subunit, C-terminal (IPR000793), ATPase, F1/V1/A1 complex, alpha/beta subunit, N-terminal (IPR004100), ATPase, V1 complex, subunit B (IPR005723), ATPase, alpha/beta subunit, nucleotide-binding domain, active site (IPR020003)
[truncated: 19,998 more rows]

## Sheet: S1
Supplementary Data1 : Data for early-response genes in cases of Nipponbare_0DAP = 0.
[truncated: 94 more rows]

[truncated: 4 more sheets: S2, S3, S4, S5]
